# Supplementary material for: Microbiome Taxonomic and Functional Differences in C3H/HeJ Mice Fed a Long-Term High-Fat Diet with Beef Protein ± Ammonium Hydroxide Supplementation
Source: Nutrients. 2024 May 25;16(11):1613. doi: 10.3390/nu16111613 (PMC11174526; doi:10.3390/nu16111613)
Supplement: Supplementary file 1 [file nutrients-16-01613-s001.zip]

Archive with 6 entries (6 files):
- Supplementary Figure S1.pdf
- Supplementary Figure S2.pdf
- Supplementary File S1_Code.pdf
- Supplementary Table S2.pdf
- Supplementary Table S3.pdf
- Supplement_RoaryOutput_gene_presence_absence.xlsx
