# Supplementary material for: Microbiome Taxonomic and Functional Differences in C3H/HeJ Mice Fed a Long-Term High-Fat Diet with Beef Protein ± Ammonium Hydroxide Supplementation
Source: Nutrients. 2024 May 25;16(11):1613. doi: 10.3390/nu16111613 (PMC11174526; doi:10.3390/nu16111613)
Supplement: Supplementary file 1 [file nutrients-16-01613-s001.zip › Supplement_RoaryOutput_gene_presence_absence.xlsx]

## Sheet: in
Supplementary Table S1: Complete orthologous gene results from Roary analysis.
Gene	Non-unique Gene name	Annotation	No. isolates	No. sequences	Avg sequences per isolate	Genome Fragment	Order within Fragment	Accessory Fragment	Accessory Order with Fragment	QC	Min group size nuc	Max group size nuc	Avg group size nuc	GRP3F	GRP3M	GRP4F	GRP4M
pyrK_18		Dihydroorotate dehydrogenase B (NAD(+)), electron transfer subunit	4	4	1	196653	72833				776	776	776	GRP3_55110	GR3M_92133	GR4F_24746	GR4M_97937
pyrK_21		Dihydroorotate dehydrogenase B (NAD(+)), electron transfer subunit	4	4	1	196653	40798				353	791	608	GRP3_80125	GR3M_81164	GR4F_98009	GR4M_59762
xerC_251		hypothetical protein	4	4	1	196653	76338			Hypothetical protein with no hits to refseq/uniprot/clusters/cdd/tigrfams/pfam overlapping another protein with hits	332	1217	781	GRP3_78143	GR3M_41399	GR4F_105274	GR4M_91182
xerC_300		Tyrosine recombinase XerC	4	4	1	196653	123682				713	1430	1035	GRP3_63781	GR3M_134092	GR4F_74183	GR4M_107182
argC_37		N-acetyl-gamma-glutamyl-phosphate reductase	4	4	1	196724	30				563	953	851	GRP3_31697	GR3M_78046	GR4F_40303	GR4M_124158
argC_39		N-acetyl-gamma-glutamyl-phosphate reductase	4	4	1	199554	2				812	974	917	GRP3_71196	GR3M_137359	GR4F_106745	GR4M_129678
argC_19		N-acetyl-gamma-glutamyl-phosphate reductase	4	4	1	196768	11				863	950	925	GRP3_43613	GR3M_29385	GR4F_66436	GR4M_27665
napF_51		Ferredoxin-type protein NapF	4	4	1	196653	49721				953	953	953	GRP3_48630	GR3M_60095	GR4F_62787	GR4M_86639
cdr_4		Coenzyme A disulfide reductase	4	4	1	196653	71034				1001	2585	2189	GRP3_63652	GR3M_44123	GR4F_96589	GR4M_19741
ydjG_6		NAD(P)H-quinone oxidoreductase subunit I, chloroplastic	4	4	1	196752	14				980	1136	1097	GRP3_71078	GR3M_108252	GR4F_66485	GR4M_131447
rsgA_10		Small ribosomal subunit biogenesis GTPase RsgA	4	4	1	196653	26826				887	911	899	GRP3_18392	GR3M_153691	GR4F_69516	GR4M_49862
rsgA_22		Small ribosomal subunit biogenesis GTPase RsgA	4	4	1	196653	125090				902	944	933	GRP3_54581	GR3M_132240	GR4F_08818	GR4M_111192
plsX_7		Phosphate acyltransferase	4	4	1	196653	66861				443	1013	864	GRP3_35004	GR3M_70676	GR4F_13279	GR4M_171096
plsX_13		Phosphate acyltransferase	4	4	1	196653	8071				980	1013	1004	GRP3_37656	GR3M_27969	GR4F_54283	GR4M_18873
hxlR_11		HTH-type transcriptional activator HxlR	4	4	1	196653	79940				239	383	347	GRP3_20283	GR3M_110747	GR4F_24342	GR4M_173833
group_100650	hxlR_16	hypothetical protein	4	4	1	196653	26380				353	365	362	GRP3_53067	GR3M_107424	GR4F_58079	GR4M_112033
alr1_20		Alanine racemase 1	4	4	1	196653	7334				1181	1223	1212	GRP3_52244	GR3M_52629	GR4F_83037	GR4M_06455
group_100833		hypothetical protein	4	4	1	196653	46640			Hypothetical protein with no hits to refseq/uniprot/clusters/cdd/tigrfams/pfam overlapping another protein with hits	146	596	422	GRP3_136872	GR3M_186663	GR4F_91573	GR4M_195985
group_100842		hypothetical protein	4	4	1	196653	65911				371	680	568	GRP3_38762	GR3M_110008	GR4F_30443	GR4M_128039
group_100848		hypothetical protein	4	4	1	196653	47302				587	677	620	GRP3_43208	GR3M_84433	GR4F_52609	GR4M_06803
group_100892		hypothetical protein	4	4	1	196653	38659				434	800	676	GRP3_39648	GR3M_129550	GR4F_51583	GR4M_26463
racA_28		Chromosome-anchoring protein RacA	4	4	1	198205	7				767	800	791	GRP3_73340	GR3M_131032	GR4F_103169	GR4M_92620
arcC1_13		Carbamate kinase 1	4	4	1	196729	111				935	944	941	GRP3_34992	GR3M_85982	GR4F_93041	GR4M_102511
nusG_79		Transcription termination/antitermination protein NusG	4	4	1	201991	3				515	515	515	GRP3_107287	GR3M_250956	GR4F_156852	GR4M_145237
smc_491		Chromosome partition protein Smc	4	4	1	199360	6				284	1241	893	GRP3_68506	GR3M_185563	GR4F_83941	GR4M_107083
sgcG_17		2-amino-4-deoxychorismate dehydrogenase	4	4	1	196653	128974				617	617	617	GRP3_43594	GR3M_56581	GR4F_20412	GR4M_94332
apeA_1		putative M18 family aminopeptidase 1	4	4	1	196653	103438				1403	1409	1406	GRP3_04902	GR3M_63501	GR4F_00166	GR4M_26993
spoVG_6		Putative septation protein SpoVG	4	4	1	196653	98293				263	287	281	GRP3_18779	GR3M_19552	GR4F_89885	GR4M_133862
group_10153		hypothetical protein	4	4	1	196653	83302				1154	1742	1529	GRP3_72223	GR3M_147251	GR4F_144432	GR4M_113776
group_10156		hypothetical protein	4	4	1	196653	72132				233	1604	1025	GRP3_67636	GR3M_235806	GR4F_120086	GR4M_32769
group_101616		hypothetical protein	4	4	1	197237	3				1121	1868	1658	GRP3_40125	GR3M_128752	GR4F_60753	GR4M_119639
group_101638		hypothetical protein	4	4	1	198023	1				338	797	458	GRP3_63304	GR3M_163786	GR4F_134324	GR4M_109573
group_101677	ddh_10	Meso-diaminopimelate D-dehydrogenase	4	4	1	196653	122155				986	1013	999	GRP3_15258	GR3M_22659	GR4F_59340	GR4M_17817
ddh_23		Meso-diaminopimelate D-dehydrogenase	4	4	1	200289	3				293	986	812	GRP3_67687	GR3M_134139	GR4F_96415	GR4M_183230
ddh_7		Meso-diaminopimelate D-dehydrogenase	4	4	1	196677	62				572	983	880	GRP3_16923	GR3M_89118	GR4F_49148	GR4M_74160
rapA_10		RNA polymerase-associated protein RapA	4	4	1	196653	139508				716	1376	1202	GRP3_15888	GR3M_47950	GR4F_65700	GR4M_07878
rapA_33		RNA polymerase-associated protein RapA	4	4	1	199077	8				329	1310	965	GRP3_75478	GR3M_191958	GR4F_113465	GR4M_185999
rapA_34		RNA polymerase-associated protein RapA	4	4	1	196908	9				824	1349	1217	GRP3_78897	GR3M_146227	GR4F_101261	GR4M_78546
rapA_30		RNA polymerase-associated protein RapA	4	4	1	196908	34				1346	1367	1352	GRP3_59248	GR3M_139694	GR4F_95115	GR4M_59338
ftsH_42		ATP-dependent zinc metalloprotease FtsH	4	4	1	196653	9053				959	1865	1416	GRP3_54175	GR3M_123103	GR4F_74098	GR4M_38707
ftsH_36		ATP-dependent zinc metalloprotease FtsH	4	4	1	196653	5296				1850	1895	1877	GRP3_44648	GR3M_87496	GR4F_63196	GR4M_45768
pccB_32		Propionyl-CoA carboxylase beta chain	4	4	1	196932	26				539	1448	1131	GRP3_98380	GR3M_136996	GR4F_48553	GR4M_140289
rhaR_134		HTH-type transcriptional activator RhaR	4	4	1	196653	72288				1511	1619	1588	GRP3_77154	GR3M_165334	GR4F_56123	GR4M_62565
mrdB_38		Peptidoglycan glycosyltransferase MrdB	4	4	1	196653	74189				1289	1337	1322	GRP3_43989	GR3M_106541	GR4F_55823	GR4M_80640
barA_2		Signal transduction histidine-protein kinase BarA	4	4	1	196653	118132				1616	1646	1638	GRP3_54926	GR3M_35804	GR4F_37343	GR4M_111652
group_102172		hypothetical protein	4	4	1	196653	35075				290	713	501	GRP3_24572	GR3M_34515	GR4F_89967	GR4M_193061
birA_34		Bifunctional ligase/repressor BirA	4	4	1	196653	24793				980	1007	986	GRP3_44102	GR3M_45615	GR4F_44550	GR4M_65340
birA_33		Bifunctional ligase/repressor BirA	4	4	1	196653	15952				662	980	900	GRP3_50447	GR3M_20090	GR4F_81869	GR4M_60944
fosB_1		Metallothiol transferase FosB	4	4	1	196653	104723				458	464	459	GRP3_43937	GR3M_07264	GR4F_82747	GR4M_39424
yycJ_7		Putative metallo-hydrolase YycJ	4	4	1	196653	129593				629	800	756	GRP3_32760	GR3M_99282	GR4F_84017	GR4M_124592
yteP_11		putative multiple-sugar transport system permease YteP	4	4	1	196653	19168				305	950	651	GRP3_31517	GR3M_36713	GR4F_146179	GR4M_148355
hit_5		Protein hit	4	4	1	196740	5				221	410	362	GRP3_34460	GR3M_25601	GR4F_88133	GR4M_51174
hit_7		Protein hit	4	4	1	196653	120635				311	407	382	GRP3_76502	GR3M_77513	GR4F_60147	GR4M_08908
deoB_14		Phosphopentomutase	4	4	1	196653	61713				1190	1196	1191	GRP3_38511	GR3M_39302	GR4F_84720	GR4M_129754
deoB_21		Phosphopentomutase	4	4	1	196714	70				1004	1190	1143	GRP3_71330	GR3M_78131	GR4F_105932	GR4M_55250
truB_6		tRNA pseudouridine synthase B	4	4	1	196653	8092				236	902	732	GRP3_26761	GR3M_27952	GR4F_51497	GR4M_18890
group_102874		hypothetical protein	4	4	1	196653	15417				320	335	327	GRP3_66883	GR3M_132729	GR4F_43012	GR4M_85863
mutS2_95		Endonuclease MutS2	4	4	1	196653	48872				161	278	211	GRP3_105316	GR3M_198493	GR4F_92491	GR4M_219629
xerC_293		hypothetical protein	4	4	1	196653	80070				173	863	363	GRP3_117948	GR3M_124059	GR4F_76538	GR4M_194026
group_103028		hypothetical protein	4	4	1	196653	80063				173	1106	631	GRP3_81117	GR3M_190588	GR4F_138628	GR4M_22343
nfrA2_29		FMN reductase [NAD(P)H]	4	4	1	196653	53630				212	518	441	GRP3_61086	GR3M_23273	GR4F_119486	GR4M_161837
group_103226		hypothetical protein	4	4	1	196653	97742				287	1142	877	GRP3_130767	GR3M_147327	GR4F_143517	GR4M_30934
gloB_47		Hydroxyacylglutathione hydrolase	4	4	1	196653	45238				311	878	736	GRP3_67476	GR3M_42774	GR4F_62722	GR4M_86677
gloB_64		hypothetical protein	4	4	1	196653	115909				527	764	645	GRP3_96030	GR3M_150672	GR4F_110384	GR4M_161141
argJ_31		Arginine biosynthesis bifunctional protein ArgJ	4	4	1	199554	3				1223	1226	1223	GRP3_71195	GR3M_137360	GR4F_106746	GR4M_129679
mepA_116		Multidrug export protein MepA	4	4	1	196653	39070				680	1367	1193	GRP3_42125	GR3M_146423	GR4F_53626	GR4M_91692
mepA_267		Multidrug export protein MepA	4	4	1	196653	111350				524	1391	1150	GRP3_71841	GR3M_109165	GR4F_19841	GR4M_90237
mepA_374		Multidrug export protein MepA	4	4	1	196653	24965				686	1373	1186	GRP3_61867	GR3M_29053	GR4F_189462	GR4M_22136
xre_39		HTH-type transcriptional regulator Xre	4	4	1	196653	74778				344	356	347	GRP3_42290	GR3M_152583	GR4F_166136	GR4M_76479
group_103536		Polyphenol oxidase	4	4	1	196653	66963				830	866	851	GRP3_11210	GR3M_53339	GR4F_106023	GR4M_135703
group_103543		Polyphenol oxidase	4	4	1	196653	66901				857	857	857	GRP3_38637	GR3M_131505	GR4F_13314	GR4M_160577
group_103559		Polyphenol oxidase	4	4	1	196653	66666				248	893	707	GRP3_53605	GR3M_154846	GR4F_106215	GR4M_81077
group_103666	apt_8	Adenine phosphoribosyltransferase	4	4	1	196653	71715				524	524	524	GRP3_23699	GR3M_53013	GR4F_28032	GR4M_08659
miaA_32		tRNA dimethylallyltransferase	4	4	1	196653	69839				962	1040	1001	GRP3_27318	GR3M_75757	GR4F_13356	GR4M_122721
miaA_67		tRNA dimethylallyltransferase	4	4	1	201611	2				227	941	740	GRP3_86034	GR3M_203926	GR4F_153157	GR4M_223671
group_103793		hypothetical protein	4	4	1	196653	35074				383	389	386	GRP3_24571	GR3M_34514	GR4F_89968	GR4M_193060
group_103821		Alkaline shock protein 23	4	4	1	196653	8114				386	431	397	GRP3_26779	GR3M_13202	GR4F_50674	GR4M_09453
group_103834		putative protein	4	4	1	201259	2				191	404	317	GRP3_157150	GR3M_189591	GR4F_208167	GR4M_188459
yjcD_8		ATP-dependent DNA helicase Rep	4	4	1	196653	125771				488	2039	1300	GRP3_24688	GR3M_43948	GR4F_144618	GR4M_144883
rep_62		Putative ATP-dependent DNA helicase YjcD	4	4	1	196653	122470				251	1859	1444	GRP3_50574	GR3M_99552	GR4F_30919	GR4M_242174
rplI_8		50S ribosomal protein L9	4	4	1	196653	29754				401	446	434	GRP3_26132	GR3M_82963	GR4F_16314	GR4M_24281
rplI_19		50S ribosomal protein L9	4	4	1	196653	97670				206	446	386	GRP3_53510	GR3M_78171	GR4F_58847	GR4M_116387
mtaB_15		Threonylcarbamoyladenosine tRNA methylthiotransferase MtaB	4	4	1	196772	51				1292	1421	1388	GRP3_37853	GR3M_99951	GR4F_33831	GR4M_79496
hisB_8		Histidine biosynthesis bifunctional protein HisB	4	4	1	196653	7688				590	605	593	GRP3_38364	GR3M_33526	GR4F_45205	GR4M_33878
hisB_25		Histidine biosynthesis bifunctional protein HisB	4	4	1	196653	125313				587	587	587	GRP3_44937	GR3M_136392	GR4F_08902	GR4M_107637
hemB_4		Delta-aminolevulinic acid dehydratase	4	4	1	196653	122402				986	989	986	GRP3_50314	GR3M_88015	GR4F_44172	GR4M_70154
hemB_5		Delta-aminolevulinic acid dehydratase	4	4	1	196653	63834				983	983	983	GRP3_57953	GR3M_36832	GR4F_10080	GR4M_65177
recX_18		Regulatory protein RecX	4	4	1	196653	81106				323	377	350	GRP3_56907	GR3M_45967	GR4F_56354	GR4M_192491
murAB_2		UDP-N-acetylglucosamine 1-carboxyvinyltransferase 2	4	4	1	196653	124236				1109	1286	1241	GRP3_02257	GR3M_75408	GR4F_09710	GR4M_14253
murAB_8		UDP-N-acetylglucosamine 1-carboxyvinyltransferase 2	4	4	1	196653	72612				1295	1295	1295	GRP3_68016	GR3M_43200	GR4F_39499	GR4M_32607
murAB_14		UDP-N-acetylglucosamine 1-carboxyvinyltransferase 2	4	4	1	197018	27				683	1391	1214	GRP3_42362	GR3M_56949	GR4F_127095	GR4M_44696
murA2_2		UDP-N-acetylglucosamine 1-carboxyvinyltransferase 2	4	4	1	196653	32668				1136	1292	1253	GRP3_51072	GR3M_125881	GR4F_72153	GR4M_71704
murA2_1		UDP-N-acetylglucosamine 1-carboxyvinyltransferase 2	4	4	1	196653	123505				1298	1298	1298	GRP3_43040	GR3M_29500	GR4F_72102	GR4M_85684
group_104437		hypothetical protein	4	4	1	196653	107567				176	176	176	GRP3_03051	GR3M_96894	GR4F_25395	GR4M_21622
group_104465		hypothetical protein	4	4	1	198206	4				173	173	173	GRP3_52315	GR3M_191794	GR4F_92820	GR4M_120096
pta_1		Phosphate acetyltransferase	4	4	1	196653	135827				1001	1016	1008	GRP3_01703	GR3M_37113	GR4F_02303	GR4M_50040
rhaS_131		HTH-type transcriptional activator RhaS	4	4	1	196653	124249				812	836	830	GRP3_02218	GR3M_89006	GR4F_09727	GR4M_14270
rhaS_8		HTH-type transcriptional activator RhaS	4	4	1	196653	116888				836	905	857	GRP3_05612	GR3M_43393	GR4F_04989	GR4M_74938
rhaS_207		HTH-type transcriptional activator RhaS	4	4	1	196653	80231				641	830	782	GRP3_66144	GR3M_137145	GR4F_27765	GR4M_146847
rhaS_201		HTH-type transcriptional activator RhaS	4	4	1	199973	2				566	911	807	GRP3_87272	GR3M_229472	GR4F_134381	GR4M_194257
hrb_3		High molecular weight rubredoxin	4	4	1	196653	124273				608	608	608	GRP3_02250	GR3M_75416	GR4F_09718	GR4M_14261
hrb_21		High molecular weight rubredoxin	4	4	1	196653	87783				575	620	608	GRP3_86689	GR3M_03909	GR4F_10297	GR4M_134589
glmU_53		Bifunctional protein GlmU	4	4	1	196653	72467				683	683	683	GRP3_76748	GR3M_161557	GR4F_118392	GR4M_10998
rcsC_379		Sensor histidine kinase RcsC	4	4	1	196653	105881				893	935	909	GRP3_04973	GR3M_118210	GR4F_00237	GR4M_25444
rcsC_113		Sensor histidine kinase RcsC	4	4	1	196923	42				896	896	896	GRP3_44051	GR3M_156532	GR4F_132303	GR4M_51151
aroC_21		Chorismate synthase	4	4	1	196653	19748				1091	1115	1103	GRP3_62569	GR3M_11268	GR4F_50840	GR4M_67430
srrA_7		Transcriptional regulatory protein SrrA	4	4	1	196653	60765				683	689	687	GRP3_10520	GR3M_86005	GR4F_28245	GR4M_99282
srrA_26		Transcriptional regulatory protein SrrA	4	4	1	196653	141139				689	758	706	GRP3_45593	GR3M_124734	GR4F_33514	GR4M_45450
group_105104		hypothetical protein	4	4	1	196653	13185				662	686	674	GRP3_44791	GR3M_11664	GR4F_56442	GR4M_48122
rimI_7		[Ribosomal protein S18]-alanine N-acetyltransferase	4	4	1	196653	126093				446	461	449	GRP3_66363	GR3M_41372	GR4F_49659	GR4M_51775
rimI_9		[Ribosomal protein S18]-alanine N-acetyltransferase	4	4	1	197106	17				506	521	517	GRP3_58533	GR3M_66612	GR4F_76443	GR4M_52937
ppk_3		Polyphosphate kinase	4	4	1	196653	89244				1286	2114	1899	GRP3_20394	GR3M_14829	GR4F_14198	GR4M_24531
tvaI_21		Neopullulanase 1	4	4	1	200668	2				329	956	665	GRP3_134377	GR3M_151860	GR4F_112011	GR4M_180767
rqcH_3		Rqc2 RqcH	4	4	1	196653	8133				1742	1742	1742	GRP3_26798	GR3M_13221	GR4F_85322	GR4M_09434
rqcH_36		Rqc2 RqcH	4	4	1	196653	22949				644	1832	1502	GRP3_44927	GR3M_120855	GR4F_38332	GR4M_126028
group_105519		hypothetical protein	4	4	1	196653	8087				266	302	293	GRP3_26756	GR3M_27957	GR4F_51492	GR4M_18885
group_105603		hypothetical protein	4	4	1	196653	10842				623	647	639	GRP3_42749	GR3M_60467	GR4F_107432	GR4M_87547
group_105749		hypothetical protein	4	4	1	198671	5			Hypothetical protein with no hits to refseq/uniprot/clusters/cdd/tigrfams/pfam overlapping another protein with hits	149	212	190	GRP3_86809	GR3M_147951	GR4F_120471	GR4M_150993
group_105752		hypothetical protein	4	4	1	196653	115476				203	389	254	GRP3_82349	GR3M_272848	GR4F_120365	GR4M_144706
group_10577		hypothetical protein	4	4	1	199491	7				89	191	128	GRP3_195152	GR3M_321738	GR4F_253148	GR4M_202665
group_105809		hypothetical protein	4	4	1	196653	60610				488	491	488	GRP3_78523	GR3M_192964	GR4F_73561	GR4M_119608
group_105854		hypothetical protein	4	4	1	196653	19910				272	635	482	GRP3_39295	GR3M_83968	GR4F_117553	GR4M_135928
group_105931	betI_147	HTH-type transcriptional regulator BetI	4	4	1	197346	10				221	623	522	GRP3_52807	GR3M_136474	GR4F_106592	GR4M_134461
betI_32		HTH-type transcriptional regulator BetI	4	4	1	196653	22599				578	614	596	GRP3_38224	GR3M_24619	GR4F_55636	GR4M_32545
ruvC_3		Crossover junction endodeoxyribonuclease RuvC	4	4	1	196653	91602				491	503	497	GRP3_05208	GR3M_100462	GR4F_06823	GR4M_25902
coaD_7		Phosphopantetheine adenylyltransferase	4	4	1	196653	66979				383	497	454	GRP3_11207	GR3M_53342	GR4F_82866	GR4M_78551
apeB_10		putative M18 family aminopeptidase 2	4	4	1	196653	55219				1307	1313	1311	GRP3_13965	GR3M_12305	GR4F_92460	GR4M_42234
apeB_20		putative M18 family aminopeptidase 2	4	4	1	196653	97249				1280	1280	1280	GRP3_49759	GR3M_32662	GR4F_108209	GR4M_103115
group_106434		hypothetical protein	4	4	1	196740	13				152	185	176	GRP3_34452	GR3M_25609	GR4F_60495	GR4M_51182
group_106556		hypothetical protein	4	4	1	196895	7				470	545	526	GRP3_39217	GR3M_146935	GR4F_44353	GR4M_121975
group_106622		hypothetical protein	4	4	1	200108	2			Hypothetical protein with no hits to refseq/uniprot/clusters/cdd/tigrfams/pfam overlapping another protein with hits	260	1577	944	GRP3_185044	GR3M_141573	GR4F_178313	GR4M_115547
sasA_6		Adaptive-response sensory-kinase SasA	4	4	1	196653	81381				602	2450	1972	GRP3_03269	GR3M_86927	GR4F_05987	GR4M_20352
potD_15		hypothetical protein	4	4	1	196653	29628				812	1919	1642	GRP3_46966	GR3M_69944	GR4F_16268	GR4M_142051
group_106778		putative protein	4	4	1	196653	111224				428	656	593	GRP3_40711	GR3M_116106	GR4F_45595	GR4M_73982
ndhI_89		hypothetical protein	4	4	1	196653	129396				680	1148	1031	GRP3_57615	GR3M_21109	GR4F_106380	GR4M_148561
group_106926		hypothetical protein	4	4	1	196653	126529				329	2156	1447	GRP3_34174	GR3M_42890	GR4F_45682	GR4M_122631
lhgD_14		L-2-hydroxyglutarate dehydrogenase	4	4	1	196653	51349				1436	1529	1467	GRP3_48261	GR3M_92194	GR4F_48594	GR4M_80046
mta_5		HTH-type transcriptional activator mta	4	4	1	196653	141012				728	767	757	GRP3_33940	GR3M_52442	GR4F_47690	GR4M_21252
greA_23		Transcription elongation factor GreA	4	4	1	196653	24787				482	485	484	GRP3_44098	GR3M_45610	GR4F_44555	GR4M_25231
xylB_23		Xylulose kinase	4	4	1	196653	53263				1670	2936	2619	GRP3_10417	GR3M_39581	GR4F_53640	GR4M_86944
cobD_27		Cobalamin biosynthesis protein CobD	4	4	1	196653	125533				974	977	975	GRP3_18838	GR3M_26518	GR4F_91044	GR4M_98445
cobD_10		Cobalamin biosynthesis protein CobD	4	4	1	196653	118761				971	974	973	GRP3_34513	GR3M_35787	GR4F_74686	GR4M_115601
cynR_8		HTH-type transcriptional regulator CynR	4	4	1	196677	136				713	884	841	GRP3_19551	GR3M_57740	GR4F_16708	GR4M_23755
hcaR_12		Hca operon transcriptional activator HcaR	4	4	1	196653	38976				191	878	706	GRP3_47345	GR3M_29168	GR4F_143941	GR4M_79415
sasA_45		Adaptive-response sensory-kinase SasA	4	4	1	196653	94293				188	2375	1809	GRP3_18471	GR3M_107016	GR4F_17046	GR4M_93924
srrA_12		Transcriptional regulatory protein SrrA	4	4	1	196653	71487				590	692	659	GRP3_23691	GR3M_53005	GR4F_28040	GR4M_117239
sasA_90		Adaptive-response sensory-kinase SasA	4	4	1	196653	136680				437	2270	1811	GRP3_33545	GR3M_134520	GR4F_18221	GR4M_61286
ilvH_4		Acetolactate synthase isozyme 3 small subunit	4	4	1	196653	6710				500	518	504	GRP3_33153	GR3M_108680	GR4F_40242	GR4M_04674
phoR_28		Alkaline phosphatase synthesis sensor protein PhoR	4	4	1	203854	1			Investigate	335	2018	1072	GRP3_95880	GR3M_138815	GR4F_201951	GR4M_146760
livH_2		High-affinity branched-chain amino acid transport system permease protein LivH	4	4	1	196653	26934				188	884	710	GRP3_33284	GR3M_11297	GR4F_90683	GR4M_81912
group_107876		DegV domain-containing protein	4	4	1	196653	62104				251	836	604	GRP3_36742	GR3M_253990	GR4F_83327	GR4M_106964
paaK_9		Phenylacetate-coenzyme A ligase	4	4	1	196653	25309				221	1298	1028	GRP3_43814	GR3M_109410	GR4F_86920	GR4M_118687
group_107948		Phenylacetate-coenzyme A ligase	4	4	1	197991	3				1298	1364	1332	GRP3_51840	GR3M_174279	GR4F_91849	GR4M_131026
group_107999	eamA_6	putative amino-acid metabolite efflux pump	4	4	1	196653	124248				359	911	773	GRP3_02217	GR3M_140596	GR4F_09728	GR4M_14271
ngcG_1		Diacetylchitobiose uptake system permease protein NgcG	4	4	1	196653	103854				836	839	837	GRP3_04922	GR3M_123184	GR4F_00187	GR4M_39653
adk_5		Adenylate kinase	4	4	1	196653	13292				644	710	693	GRP3_36678	GR3M_11596	GR4F_53565	GR4M_14050
ywaC_11		GTP pyrophosphokinase YwaC	4	4	1	196653	22538				185	665	462	GRP3_176658	GR3M_43235	GR4F_202350	GR4M_84222
csoR_46		Copper-sensing transcriptional repressor CsoR	4	4	1	196653	134691				188	329	281	GRP3_94374	GR3M_255071	GR4F_174513	GR4M_56273
csoR_9		Copper-sensing transcriptional repressor CsoR	4	4	1	196653	22623				272	296	290	GRP3_46486	GR3M_24595	GR4F_56615	GR4M_35830
group_108460	csoR_5	hypothetical protein	4	4	1	196724	63				308	344	335	GRP3_27931	GR3M_139258	GR4F_27859	GR4M_157252
yajC_4		Sec translocon accessory complex subunit YajC	4	4	1	196653	73756				263	272	269	GRP3_14659	GR3M_69227	GR4F_19039	GR4M_140144
rnc_5		Ribonuclease 3	4	4	1	196653	8073				692	725	700	GRP3_37654	GR3M_27967	GR4F_54285	GR4M_18875
flgG_25		Flagellar basal-body rod protein FlgG	4	4	1	196653	55867				578	806	749	GRP3_22516	GR3M_48668	GR4F_23575	GR4M_142006
group_108661	flgG_14	Flagellar basal-body rod protein FlgG	4	4	1	196653	61559				722	755	738	GRP3_47954	GR3M_98359	GR4F_32250	GR4M_76231
spmB_21		Spore maturation protein B	4	4	1	196686	130				158	524	389	GRP3_24059	GR3M_79405	GR4F_55017	GR4M_148701
COQ5_10		2-methoxy-6-polyprenyl-1,4-benzoquinol methylase, mitochondrial	4	4	1	196653	64839				683	731	707	GRP3_28992	GR3M_103925	GR4F_24576	GR4M_174338
tam_30		Trans-aconitate 2-methyltransferase	4	4	1	196653	26398				731	782	749	GRP3_56270	GR3M_20659	GR4F_105626	GR4M_68440
tam_6		hypothetical protein	4	4	1	196653	95203				185	755	492	GRP3_37815	GR3M_106907	GR4F_21217	GR4M_78853
yijE_13		hypothetical protein	4	4	1	196653	95851				662	980	867	GRP3_87703	GR3M_120480	GR4F_87836	GR4M_130733
mtnN_11		5'-methylthioadenosine/S-adenosylhomocysteine nucleosidase	4	4	1	196654	633				695	722	715	GRP3_00497	GR3M_59748	GR4F_37902	GR4M_16999
mtnN_48		5'-methylthioadenosine/S-adenosylhomocysteine nucleosidase	4	4	1	196653	94224				698	770	716	GRP3_24881	GR3M_56663	GR4F_16987	GR4M_138073
rnhB_1		Ribonuclease HII	4	4	1	196659	223				620	644	638	GRP3_01843	GR3M_01155	GR4F_15595	GR4M_11385
group_109315		hypothetical protein	4	4	1	196653	129676				362	527	485	GRP3_39854	GR3M_108396	GR4F_27702	GR4M_196190
potB_2		Spermidine/putrescine transport system permease protein PotB	4	4	1	196653	115063				827	845	831	GRP3_06027	GR3M_80064	GR4F_07859	GR4M_36948
potH_3		Spermidine/putrescine transport system permease protein PotB	4	4	1	196653	102095				746	848	812	GRP3_11647	GR3M_47293	GR4F_02839	GR4M_73248
group_10937		hypothetical protein	4	4	1	196653	62101				230	602	509	GRP3_62241	GR3M_192633	GR4F_178768	GR4M_106967
potH_9		Putrescine transport system permease protein PotH	4	4	1	196653	54428				854	854	854	GRP3_51589	GR3M_112264	GR4F_40191	GR4M_39751
arnB_2		UDP-4-amino-4-deoxy-L-arabinose--oxoglutarate aminotransferase	4	4	1	196680	223				548	1226	1056	GRP3_09936	GR3M_52418	GR4F_17680	GR4M_126805
arnB_12		UDP-4-amino-4-deoxy-L-arabinose--oxoglutarate aminotransferase	4	4	1	196653	52557				1172	1217	1205	GRP3_41142	GR3M_124800	GR4F_48271	GR4M_137199
arnB_13		UDP-4-amino-4-deoxy-L-arabinose--oxoglutarate aminotransferase	4	4	1	196935	49				344	1229	1007	GRP3_35248	GR3M_127135	GR4F_53929	GR4M_138142
ydjJ_1		putative zinc-type alcohol dehydrogenase-like protein YdjJ	4	4	1	196653	117979				563	1070	935	GRP3_50000	GR3M_23717	GR4F_52896	GR4M_109661
motB_5		Motility protein B	4	4	1	196653	61572				821	848	839	GRP3_34611	GR3M_50265	GR4F_32239	GR4M_60071
motB_4		Motility protein B	4	4	1	196653	61050				755	767	758	GRP3_60834	GR3M_90058	GR4F_57303	GR4M_08126
atpE_29		V-type proton ATPase subunit E	4	4	1	196653	61587				860	863	861	GRP3_34621	GR3M_50275	GR4F_32229	GR4M_60081
group_109732		hypothetical protein	4	4	1	196653	125379				359	407	395	GRP3_59872	GR3M_129694	GR4F_08845	GR4M_91913
truA_43		tRNA pseudouridine synthase A	4	4	1	196653	79921				1091	1127	1109	GRP3_20266	GR3M_84301	GR4F_24359	GR4M_86912
bin3_12		Putative transposon Tn552 DNA-invertase bin3	4	4	1	197651	15				605	638	629	GRP3_78018	GR3M_113995	GR4F_119554	GR4M_112104
feoB_28		Fe(2+) transporter FeoB	4	4	1	196653	137901				1349	2351	2100	GRP3_26203	GR3M_104050	GR4F_40083	GR4M_119066
feoB_18		Fe(2+) transporter FeoB	4	4	1	196653	30368				260	2345	1319	GRP3_30858	GR3M_147307	GR4F_192661	GR4M_186749
group_110032		hypothetical protein	4	4	1	196653	16185				443	953	696	GRP3_52701	GR3M_16391	GR4F_73663	GR4M_63355
srrA_93		Transcriptional regulatory protein SrrA	4	4	1	196653	58096				185	668	498	GRP3_73322	GR3M_100253	GR4F_94143	GR4M_103617
srrA_40		Transcriptional regulatory protein SrrA	4	4	1	196653	128471				668	668	668	GRP3_68449	GR3M_55717	GR4F_64041	GR4M_56225
srrA_39		Transcriptional regulatory protein SrrA	4	4	1	196653	124149				668	719	680	GRP3_43099	GR3M_32260	GR4F_82492	GR4M_49952
btsR_20		Transcriptional regulatory protein BtsR	4	4	1	196653	61885				713	845	746	GRP3_33932	GR3M_39297	GR4F_74673	GR4M_107350
yviE_2		putative protein YviE	4	4	1	196653	61528				602	605	604	GRP3_34629	GR3M_50283	GR4F_32221	GR4M_74098
group_110406		hypothetical protein	4	4	1	196653	62263				1010	1136	1098	GRP3_53515	GR3M_138569	GR4F_59132	GR4M_113153
group_110409		hypothetical protein	4	4	1	196780	42				587	995	893	GRP3_57240	GR3M_43420	GR4F_30128	GR4M_116539
mecA_11		Adapter protein MecA	4	4	1	196653	120604				740	815	764	GRP3_93784	GR3M_109384	GR4F_77564	GR4M_47527
xseA_23		Exodeoxyribonuclease 7 large subunit	4	4	1	196653	137989				800	1214	1098	GRP3_44123	GR3M_66699	GR4F_48379	GR4M_122533
regX3_38		Sensory transduction protein regX3	4	4	1	196653	132220				260	674	566	GRP3_159621	GR3M_105948	GR4F_57324	GR4M_41809
regX3_43		Sensory transduction protein regX3	4	4	1	196768	53				647	680	663	GRP3_45889	GR3M_29435	GR4F_59731	GR4M_60746
btsR_28		Transcriptional regulatory protein NatR	4	4	1	196653	58054				140	827	565	GRP3_92160	GR3M_307193	GR4F_94189	GR4M_60928
group_110749		hypothetical protein	4	4	1	196653	66282				389	425	398	GRP3_62282	GR3M_98040	GR4F_35609	GR4M_87826
group_110755		hypothetical protein	4	4	1	196653	91212				431	494	446	GRP3_115766	GR3M_70485	GR4F_169913	GR4M_49808
luxS_12		S-ribosylhomocysteine lyase	4	4	1	196653	139247				479	482	481	GRP3_60118	GR3M_100274	GR4F_57943	GR4M_11794
group_110872		hypothetical protein	4	4	1	196653	13				173	194	178	GRP3_00745	GR3M_267367	GR4F_00650	GR4M_18782
lexA_32		hypothetical protein	4	4	1	196956	37				104	1355	617	GRP3_47314	GR3M_136975	GR4F_120720	GR4M_148988
malQ_15		4-alpha-glucanotransferase	4	4	1	196670	183				1124	1490	1391	GRP3_50178	GR3M_153783	GR4F_61616	GR4M_74358
group_111235	macB_19	Macrolide export ATP-binding/permease protein MacB	4	4	1	196653	85370				1196	1250	1236	GRP3_24993	GR3M_51441	GR4F_19400	GR4M_53595
group_111237		hypothetical protein	4	4	1	196744	62				200	215	207	GRP3_20820	GR3M_179697	GR4F_73337	GR4M_141139
macB_45		Macrolide export ATP-binding/permease protein MacB	4	4	1	197106	23				713	1232	1102	GRP3_90238	GR3M_66606	GR4F_66360	GR4M_52931
glmM_35		Phosphoglucosamine mutase	4	4	1	196653	85401				1286	1355	1337	GRP3_24962	GR3M_94880	GR4F_19431	GR4M_23088
yhcG_6		Putative nuclease YhcG	4	4	1	196668	152				248	317	299	GRP3_17267	GR3M_08350	GR4F_04458	GR4M_02574
group_111399		hypothetical protein	4	4	1	203647	1			Investigate	704	863	786	GRP3_88809	GR3M_177371	GR4F_132970	GR4M_143309
group_111404		hypothetical protein	4	4	1	196653	38867				590	1052	936	GRP3_41027	GR3M_176041	GR4F_74251	GR4M_91362
group_111405		hypothetical protein	4	4	1	196653	85858				332	1034	782	GRP3_114273	GR3M_25935	GR4F_205141	GR4M_13613
lacA_1		Galactoside O-acetyltransferase	4	4	1	196659	138				617	641	623	GRP3_02017	GR3M_01322	GR4F_07640	GR4M_04426
gcdC_4		Glutaconyl-CoA decarboxylase subunit gamma	4	4	1	196687	151				371	383	374	GRP3_26964	GR3M_11932	GR4F_34748	GR4M_10897
gcdC_6		Glycine cleavage system H protein	4	4	1	196653	75397				191	377	282	GRP3_55882	GR3M_100439	GR4F_19904	GR4M_82375
lacA_3		Galactoside O-acetyltransferase	4	4	1	196653	124221				599	629	621	GRP3_02275	GR3M_90840	GR4F_09702	GR4M_14245
rpsN_1		30S ribosomal protein S14	4	4	1	196734	21				296	311	307	GRP3_21057	GR3M_24485	GR4F_24611	GR4M_18150
rpsN_2		30S ribosomal protein S14	4	4	1	196742	66				296	311	307	GRP3_21871	GR3M_33701	GR4F_26932	GR4M_19487
maa_3		Maltose O-acetyltransferase	4	4	1	196653	32981				521	611	588	GRP3_27429	GR3M_41111	GR4F_77527	GR4M_37661
rffG_9		dTDP-glucose 4,6-dehydratase 2	4	4	1	196653	38174				1076	1100	1082	GRP3_32410	GR3M_07034	GR4F_49038	GR4M_08540
lacA_4		Galactoside O-acetyltransferase	4	4	1	196653	83611				611	725	668	GRP3_16371	GR3M_79869	GR4F_12254	GR4M_56004
group_111897		Methionine aminopeptidase 1, mitochondrial	4	4	1	196949	29				1769	1811	1800	GRP3_32238	GR3M_136725	GR4F_48632	GR4M_86253
maa_6		Maltose O-acetyltransferase	4	4	1	196853	35				533	578	566	GRP3_48612	GR3M_54660	GR4F_58591	GR4M_51909
deoD_26		Purine nucleoside phosphorylase DeoD-type	4	4	1	196653	42650				713	716	714	GRP3_95056	GR3M_218108	GR4F_80246	GR4M_128119
pncB2_11		Nicotinate phosphoribosyltransferase pncB2	4	4	1	196653	129247				1448	1448	1448	GRP3_36947	GR3M_11395	GR4F_39056	GR4M_88522
pncB2_15		Nicotinate phosphoribosyltransferase pncB2	4	4	1	196653	72735				614	1628	1145	GRP3_93277	GR3M_135065	GR4F_85396	GR4M_54429
group_11211		Putative acetyltransferase	4	4	1	196653	140893				578	599	593	GRP3_55788	GR3M_17865	GR4F_59006	GR4M_75752
group_112149	ybcJ_7	putative protein YbcJ	4	4	1	197154	12				209	221	212	GRP3_39849	GR3M_125317	GR4F_51704	GR4M_125895
group_11215		Putative acetyltransferase	4	4	1	196653	34216				281	602	462	GRP3_117180	GR3M_148405	GR4F_64478	GR4M_15978
ybcJ_7		putative protein YbcJ	4	4	1	196653	140562				209	209	209	GRP3_45009	GR3M_46364	GR4F_21446	GR4M_34479
mutS2_23		Endonuclease MutS2	4	4	1	196865	12				1178	1925	1738	GRP3_63758	GR3M_39566	GR4F_50939	GR4M_67822
group_112265		hypothetical protein	4	4	1	196653	105223				293	542	479	GRP3_43939	GR3M_07265	GR4F_82748	GR4M_39423
group_112268		hypothetical protein	4	4	1	196653	141765				245	482	304	GRP3_101716	GR3M_163517	GR4F_172207	GR4M_188277
mutS_28		DNA mismatch repair protein MutS	4	4	1	196653	64084				1433	2597	2114	GRP3_45141	GR3M_122400	GR4F_81196	GR4M_61033
mutS_39		DNA mismatch repair protein MutS	4	4	1	196653	12189				1874	2597	2416	GRP3_43326	GR3M_60919	GR4F_63432	GR4M_67559
galK_7		Galactokinase	4	4	1	196653	21128				1274	1274	1274	GRP3_49976	GR3M_23256	GR4F_10060	GR4M_98446
galK_32		Galactokinase	4	4	1	197350	8				422	1136	847	GRP3_55595	GR3M_134495	GR4F_69249	GR4M_72024
fruK_12		Fructose import ATP-binding protein FruK	4	4	1	196653	60788				1106	1517	1414	GRP3_10443	GR3M_66551	GR4F_35354	GR4M_89998
fruK_9		Fructose import ATP-binding protein FruK	4	4	1	199852	5				347	1043	822	GRP3_98923	GR3M_256569	GR4F_152227	GR4M_158066
group_112604		Beta-1,4-mannooligosaccharide phosphorylase	4	4	1	197084	27				986	1034	1017	GRP3_62272	GR3M_104565	GR4F_64983	GR4M_59060
rimP_21		Ribosome maturation factor RimP	4	4	1	196653	106620				464	485	470	GRP3_57845	GR3M_95253	GR4F_19927	GR4M_111883
group_112857		hypothetical protein	4	4	1	196653	15921				272	290	276	GRP3_43958	GR3M_20116	GR4F_52142	GR4M_25082
mog_2		Molybdopterin adenylyltransferase	4	4	1	196653	26425				413	518	491	GRP3_29831	GR3M_61635	GR4F_94398	GR4M_125684
group_112964		hypothetical protein	4	4	1	196653	134380				359	404	374	GRP3_22662	GR3M_127880	GR4F_26564	GR4M_166463
group_112986		hypothetical protein	4	4	1	196653	8631				287	362	343	GRP3_61345	GR3M_16167	GR4F_64719	GR4M_97290
acpP_53		Acyl carrier protein	4	4	1	196653	112125				233	275	243	GRP3_46552	GR3M_82292	GR4F_61285	GR4M_54826
accB_11		Biotin carboxyl carrier protein of acetyl-CoA carboxylase	4	4	1	196653	94164				485	485	485	GRP3_36802	GR3M_92863	GR4F_28696	GR4M_83367
group_113321	ispD_69	2-C-methyl-D-erythritol 4-phosphate cytidylyltransferase	4	4	1	196653	64829				674	716	705	GRP3_29003	GR3M_83898	GR4F_24566	GR4M_129959
cwlC_1		Sporulation-specific N-acetylmuramoyl-L-alanine amidase	4	4	1	196653	111804				764	785	774	GRP3_30038	GR3M_132862	GR4F_08534	GR4M_85028
cwlC_6		Sporulation-specific N-acetylmuramoyl-L-alanine amidase	4	4	1	196653	6445				623	761	692	GRP3_64372	GR3M_139002	GR4F_54741	GR4M_56831
group_113501		hypothetical protein	4	4	1	196653	61527				1481	1538	1521	GRP3_34630	GR3M_50284	GR4F_32220	GR4M_74099
flgL_2		hypothetical protein	4	4	1	196653	142483				1019	1022	1019	GRP3_67044	GR3M_79275	GR4F_53424	GR4M_08092
group_113614		hypothetical protein	4	4	1	196772	50				230	266	239	GRP3_37854	GR3M_164799	GR4F_33832	GR4M_79495
group_113818		Fluoroquinolones export ATP-binding protein	4	4	1	196653	22836				422	848	635	GRP3_53774	GR3M_80945	GR4F_81706	GR4M_108788
mnmG_6		tRNA uridine 5-carboxymethylaminomethyl modification enzyme MnmG	4	4	1	196653	103199				1865	1895	1878	GRP3_04859	GR3M_35748	GR4F_00122	GR4M_09805
mnmG_18		tRNA uridine 5-carboxymethylaminomethyl modification enzyme MnmG	4	4	1	196653	132858				1073	1889	1475	GRP3_48163	GR3M_36592	GR4F_59469	GR4M_110814
algA_11		Alginate biosynthesis protein AlgA	4	4	1	196653	94748				1316	1325	1322	GRP3_61284	GR3M_36212	GR4F_63468	GR4M_17419
group_114101		Ferredoxin--NADP reductase	4	4	1	196653	111048				206	1265	1000	GRP3_39020	GR3M_214596	GR4F_29195	GR4M_98613
folE_3		GTP cyclohydrolase 1	4	4	1	196653	21321				452	569	539	GRP3_16344	GR3M_53485	GR4F_12226	GR4M_17315
folE_8		GTP cyclohydrolase 1	4	4	1	196653	81726				563	593	570	GRP3_20566	GR3M_19214	GR4F_18039	GR4M_31824
group_114281		hypothetical protein	4	4	1	196653	52680				677	692	688	GRP3_34062	GR3M_101142	GR4F_40463	GR4M_146105
feoB_50		Fe(2+) transporter FeoB	4	4	1	196653	61783			Hypothetical protein with no hits to refseq/uniprot/clusters/cdd/tigrfams/pfam overlapping another protein with hits	221	2042	1169	GRP3_165767	GR3M_263707	GR4F_77423	GR4M_53897
feoB_39		Fe(2+) transporter FeoB	4	4	1	196670	135				1964	2081	2051	GRP3_30486	GR3M_61286	GR4F_56095	GR4M_96262
rpmD_41		50S ribosomal protein L30	4	4	1	197968	3				182	185	182	GRP3_70276	GR3M_206650	GR4F_168616	GR4M_130878
crh_7		HPr-like protein Crh	4	4	1	196653	40228				254	263	256	GRP3_29462	GR3M_46534	GR4F_45179	GR4M_23161
hxlR_34		hypothetical protein	4	4	1	196654	9				332	380	368	GRP3_47219	GR3M_109974	GR4F_124385	GR4M_41298
baiN_37		3-dehydro-bile acid delta(4,6)-reductase	4	4	1	196667	118				1193	1469	1400	GRP3_21293	GR3M_99414	GR4F_07148	GR4M_91192
cwlD_2		hypothetical protein	4	4	1	196653	10756				545	1244	1069	GRP3_33100	GR3M_84628	GR4F_42208	GR4M_128183
baiN_15		3-dehydro-bile acid delta(4,6)-reductase	4	4	1	196653	60440				1163	1247	1191	GRP3_71261	GR3M_53602	GR4F_101480	GR4M_44742
nrnA_19		Bifunctional oligoribonuclease and PAP phosphatase NrnA	4	4	1	196653	106363				968	974	969	GRP3_57851	GR3M_68768	GR4F_19921	GR4M_68002
sasA_208		Adaptive-response sensory-kinase SasA	4	4	1	196653	128469				1076	1076	1076	GRP3_68450	GR3M_55716	GR4F_64040	GR4M_56226
sasA_223		Adaptive-response sensory-kinase SasA	4	4	1	196653	58095				626	1070	959	GRP3_73321	GR3M_193786	GR4F_94142	GR4M_103616
group_115314		hypothetical protein	4	4	1	196653	81069				407	446	426	GRP3_60870	GR3M_115020	GR4F_59035	GR4M_81251
group_115320		hypothetical protein	4	4	1	199124	1				206	446	323	GRP3_127554	GR3M_218672	GR4F_142169	GR4M_174838
group_115329		hypothetical protein	4	4	1	196653	79130				140	446	293	GRP3_67898	GR3M_149648	GR4F_67851	GR4M_19858
group_115343		hypothetical protein	4	4	1	196653	79118				377	404	397	GRP3_76184	GR3M_133959	GR4F_113666	GR4M_40441
mnmA_37		tRNA-specific 2-thiouridylase MnmA	4	4	1	196653	102943				452	1112	929	GRP3_04818	GR3M_106881	GR4F_00083	GR4M_146952
mnmA_27		tRNA-specific 2-thiouridylase MnmA	4	4	1	196765	78				710	1166	1046	GRP3_43736	GR3M_93839	GR4F_65684	GR4M_32941
mnmA_8		tRNA-specific 2-thiouridylase MnmA	4	4	1	196653	82969				626	1055	881	GRP3_87578	GR3M_21639	GR4F_20365	GR4M_152287
group_115593	yhbY_1	RNA-binding protein YhbY	4	4	1	196653	134111				251	293	272	GRP3_11183	GR3M_24565	GR4F_105181	GR4M_60619
group_115672		hypothetical protein	4	4	1	197958	9				305	314	307	GRP3_83412	GR3M_111960	GR4F_126852	GR4M_136876
group_115705		hypothetical protein	4	4	1	196653	55228				320	695	516	GRP3_13958	GR3M_12312	GR4F_87679	GR4M_103321
group_115708		hypothetical protein	4	4	1	196653	142456				326	365	341	GRP3_75494	GR3M_183162	GR4F_79836	GR4M_134482
group_115782		hypothetical protein	4	4	1	197050	24				392	446	426	GRP3_42861	GR3M_174678	GR4F_57255	GR4M_95687
group_115785		hypothetical protein	4	4	1	196653	45870				380	380	380	GRP3_76188	GR3M_152879	GR4F_57053	GR4M_49145
group_115818		hypothetical protein	4	4	1	196653	40619				254	407	368	GRP3_14946	GR3M_23144	GR4F_106189	GR4M_173977
group_115890		hypothetical protein	4	4	1	196653	37494				929	962	953	GRP3_50242	GR3M_137170	GR4F_89425	GR4M_80107
gmd_5		GDP-mannose 4,6-dehydratase	4	4	1	196653	94922				1040	1061	1045	GRP3_61283	GR3M_36209	GR4F_63469	GR4M_17418
aroC_37		Chorismate synthase	4	4	1	196653	122087				899	1145	1083	GRP3_54075	GR3M_86783	GR4F_28330	GR4M_108579
mutS_1		DNA mismatch repair protein MutS	4	4	1	196653	628				140	9092	6854	GRP3_00766	GR3M_272288	GR4F_00629	GR4M_18760
prpB_2		2-methylisocitrate lyase	4	4	1	196653	64823				1208	1295	1273	GRP3_29009	GR3M_122229	GR4F_24560	GR4M_106188
yhhJ		hypothetical protein	4	4	1	198244	3			Hypothetical protein with no hits to refseq/uniprot/clusters/cdd/tigrfams/pfam overlapping another protein with hits	689	743	729	GRP3_71912	GR3M_122425	GR4F_168771	GR4M_106897
tsaD_46		tRNA N6-adenosine threonylcarbamoyltransferase	4	4	1	196653	10927				998	1001	998	GRP3_36432	GR3M_29669	GR4F_06884	GR4M_122853
tsaD_45		tRNA N6-adenosine threonylcarbamoyltransferase	4	4	1	196653	23727				278	1010	698	GRP3_90310	GR3M_121474	GR4F_76113	GR4M_47766
tsaD_17		tRNA N6-adenosine threonylcarbamoyltransferase	4	4	1	196653	126092				1010	1013	1012	GRP3_66362	GR3M_41371	GR4F_49660	GR4M_51776
proB_6		Glutamate 5-kinase 1	4	4	1	196653	72748				767	770	767	GRP3_77217	GR3M_39238	GR4F_32059	GR4M_30544
group_116387		hypothetical protein	4	4	1	201243	4				140	263	232	GRP3_102782	GR3M_254922	GR4F_193358	GR4M_159252
group_116389		hypothetical protein	4	4	1	197075	5				260	260	260	GRP3_94016	GR3M_45277	GR4F_125093	GR4M_107432
group_116403		hypothetical protein	4	4	1	196653	97686				266	281	269	GRP3_67205	GR3M_123136	GR4F_155452	GR4M_96738
map_15		Methionine aminopeptidase	4	4	1	196653	51892				872	884	878	GRP3_55210	GR3M_50895	GR4F_45909	GR4M_34276
map_68		Methionine aminopeptidase	4	4	1	200668	3				179	809	542	GRP3_134378	GR3M_151861	GR4F_112010	GR4M_180766
group_116492		hypothetical protein	4	4	1	196653	137589				407	845	698	GRP3_100095	GR3M_33438	GR4F_187707	GR4M_88672
fabF_34		3-oxoacyl-[acyl-carrier-protein] synthase 2	4	4	1	198818	3				236	650	373	GRP3_139472	GR3M_239439	GR4F_77206	GR4M_155378
rpmG2_7		50S ribosomal protein L33 1	4	4	1	196653	34922				149	149	149	GRP3_43244	GR3M_125776	GR4F_61160	GR4M_89498
rpmG_18		50S ribosomal protein L33	4	4	1	196653	34472				149	161	152	GRP3_74650	GR3M_120623	GR4F_139423	GR4M_54480
rpmG_26		50S ribosomal protein L33	4	4	1	196653	114677				149	305	191	GRP3_62057	GR3M_219798	GR4F_113111	GR4M_141720
rnpA_12		Ribonuclease P protein component	4	4	1	196653	140487				344	353	348	GRP3_45005	GR3M_38714	GR4F_30262	GR4M_36881
group_116721	mglA_17	Galactose/methyl galactoside import ATP-binding protein MglA	4	4	1	196653	9719				1541	1541	1541	GRP3_57232	GR3M_21152	GR4F_20955	GR4M_51977
mglA_2		Galactose/methyl galactoside import ATP-binding protein MglA	4	4	1	196653	8558				365	1544	1249	GRP3_70113	GR3M_169251	GR4F_13125	GR4M_91879
group_116850		hypothetical protein	4	4	1	199124	2				296	419	326	GRP3_127555	GR3M_218673	GR4F_142170	GR4M_174839
group_116857		hypothetical protein	4	4	1	196653	82590				296	296	296	GRP3_67897	GR3M_149649	GR4F_20308	GR4M_19857
mtrA_3		hypothetical protein	4	4	1	199725	4				302	428	396	GRP3_82274	GR3M_173014	GR4F_116923	GR4M_128568
queE_22		7-carboxy-7-deazaguanine synthase	4	4	1	196653	34816				821	875	861	GRP3_39751	GR3M_22263	GR4F_68494	GR4M_50444
thiI_14		putative tRNA sulfurtransferase	4	4	1	196653	12245				284	1181	956	GRP3_69865	GR3M_65969	GR4F_42745	GR4M_83411
group_117174	purF_5	Amidophosphoribosyltransferase	4	4	1	196653	81862				1070	1454	1343	GRP3_02773	GR3M_28510	GR4F_14863	GR4M_09564
pomA_9		Chemotaxis protein PomA	4	4	1	196653	61049				824	836	833	GRP3_60835	GR3M_90059	GR4F_57304	GR4M_08125
pomA_6		Chemotaxis protein PomA	4	4	1	196653	61573				824	890	842	GRP3_34612	GR3M_50266	GR4F_32238	GR4M_60072
rfbD_11		dTDP-4-dehydrorhamnose reductase	4	4	1	199806	3				266	941	693	GRP3_79628	GR3M_196746	GR4F_142871	GR4M_130943
arlR_21		Response regulator ArlR	4	4	1	196758	37				755	800	788	GRP3_20803	GR3M_64432	GR4F_24459	GR4M_28197
phoB_20		Phosphate regulon transcriptional regulatory protein PhoB	4	4	1	196653	118033				674	692	687	GRP3_57413	GR3M_212142	GR4F_65052	GR4M_61475
recG_22		ATP-dependent DNA helicase RecG	4	4	1	196653	52184				1406	2048	1886	GRP3_32580	GR3M_23307	GR4F_53300	GR4M_27309
ycgR_37		Flagellar brake protein YcgR	4	4	1	197346	13				596	695	670	GRP3_52804	GR3M_136471	GR4F_106589	GR4M_82789
hpdA_3		4-hydroxyphenylacetate decarboxylase activating enzyme	4	4	1	196865	20				242	830	674	GRP3_37092	GR3M_39559	GR4F_50932	GR4M_54219
group_118243		hypothetical protein	4	4	1	196653	8059				752	794	783	GRP3_47774	GR3M_27982	GR4F_119860	GR4M_18860
group_118304		putative protein	4	4	1	196653	40503				179	683	557	GRP3_53109	GR3M_153010	GR4F_27241	GR4M_77486
bglH_7		Aryl-phospho-beta-D-glucosidase BglH	4	4	1	196653	141569				671	1427	1238	GRP3_50899	GR3M_126292	GR4F_25305	GR4M_135406
asnB_13		Asparagine synthetase B [glutamine-hydrolyzing]	4	4	1	202437	1			Investigate	1013	1583	1299	GRP3_71893	GR3M_169126	GR4F_140381	GR4M_103372
lacF_17		Lactose transport system permease protein LacF	4	4	1	196653	47870				893	917	899	GRP3_51946	GR3M_24124	GR4F_36619	GR4M_48997
ugpA_9		Lactose transport system permease protein LacF	4	4	1	200023	5				239	911	639	GRP3_85444	GR3M_173594	GR4F_141390	GR4M_120625
lacF_50		Lactose transport system permease protein LacF	4	4	1	200175	1				140	692	395	GRP3_105722	GR3M_272186	GR4F_180819	GR4M_179570
group_118589		hypothetical protein	4	4	1	197050	26				455	455	455	GRP3_42859	GR3M_174676	GR4F_142385	GR4M_95685
group_118596		hypothetical protein	4	4	1	196653	141722				464	479	471	GRP3_77127	GR3M_52300	GR4F_99993	GR4M_41497
bglH_8		Aryl-phospho-beta-D-glucosidase BglH	4	4	1	196653	75438				320	1430	1152	GRP3_45392	GR3M_163011	GR4F_30895	GR4M_107702
group_118639		hypothetical protein	4	4	1	196653	105224				413	431	417	GRP3_43940	GR3M_07263	GR4F_82746	GR4M_39425
mfd_8		Transcription-repair-coupling factor	4	4	1	196653	64166				257	3506	1260	GRP3_122609	GR3M_169443	GR4F_144830	GR4M_11076
group_118732		hypothetical protein	4	4	1	196663	175				1268	1397	1316	GRP3_02683	GR3M_09039	GR4F_03345	GR4M_07257
group_118734		hypothetical protein	4	4	1	197444	10				1337	1367	1356	GRP3_84309	GR3M_135414	GR4F_82858	GR4M_96533
group_118796		hypothetical protein	4	4	1	196653	66353				215	236	225	GRP3_27325	GR3M_45980	GR4F_13349	GR4M_38892
group_118819		hypothetical protein	4	4	1	196653	64842				194	227	218	GRP3_28989	GR3M_103928	GR4F_24579	GR4M_169090
group_118912		hypothetical protein	4	4	1	198023	2				713	716	715	GRP3_63303	GR3M_163785	GR4F_134325	GR4M_109574
group_118953		hypothetical protein	4	4	1	196653	81434				1106	1181	1124	GRP3_12633	GR3M_34393	GR4F_15327	GR4M_30031
group_118954		hypothetical protein	4	4	1	196653	93629				1037	1160	1092	GRP3_27513	GR3M_118656	GR4F_00044	GR4M_106812
yafQ_20		mRNA interferase toxin YafQ	4	4	1	196653	3300				230	278	266	GRP3_38578	GR3M_149544	GR4F_38379	GR4M_112356
yafQ_17		hypothetical protein	4	4	1	196653	49145				116	281	157	GRP3_70477	GR3M_129897	GR4F_11589	GR4M_135577
racE_10		Glutamate racemase 1	4	4	1	196653	24295				839	839	839	GRP3_47199	GR3M_119195	GR4F_78970	GR4M_81192
group_119220		hypothetical protein	4	4	1	196653	51309				668	965	877	GRP3_27552	GR3M_166176	GR4F_35713	GR4M_89552
group_119221		hypothetical protein	4	4	1	196653	121804				806	974	932	GRP3_33534	GR3M_95015	GR4F_18210	GR4M_133223
group_119288		hypothetical protein	4	4	1	198377	7				455	902	693	GRP3_121232	GR3M_185026	GR4F_103985	GR4M_162942
yncF_4		putative deoxyuridine 5'-triphosphate nucleotidohydrolase YncF	4	4	1	197893	4				428	431	430	GRP3_61743	GR3M_120093	GR4F_83813	GR4M_84401
btuD_385		Vitamin B12 import ATP-binding protein BtuD	4	4	1	196740	43				566	1151	944	GRP3_26263	GR3M_117524	GR4F_154114	GR4M_109481
ecsA_2		ABC-type transporter ATP-binding protein EcsA	4	4	1	196653	26961				719	722	720	GRP3_33265	GR3M_11316	GR4F_21652	GR4M_49221
cas1_5		CRISPR-associated endonuclease Cas1	4	4	1	196653	51922				1001	1031	1023	GRP3_66760	GR3M_19933	GR4F_85184	GR4M_14483
group_119493	arnC_216	Undecaprenyl-phosphate 4-deoxy-4-formamido-L-arabinose transferase	4	4	1	197671	9				650	959	869	GRP3_56822	GR3M_172918	GR4F_81502	GR4M_91390
tagH_11		Teichoic acids export ATP-binding protein TagH	4	4	1	196653	94898				518	731	674	GRP3_31311	GR3M_158038	GR4F_95999	GR4M_50485
group_119664		hypothetical protein	4	4	1	196653	67140				191	272	211	GRP3_53779	GR3M_190934	GR4F_189656	GR4M_44668
group_119671		hypothetical protein	4	4	1	198598	4				131	203	185	GRP3_68703	GR3M_153460	GR4F_147419	GR4M_107913
cdd_12		Cytidine deaminase	4	4	1	196653	61685				413	449	434	GRP3_38509	GR3M_39304	GR4F_84722	GR4M_129753
cdd_7		Cytidine deaminase	4	4	1	196653	9712				395	428	415	GRP3_51048	GR3M_21157	GR4F_20960	GR4M_51982
cdd_27		Cytidine deaminase	4	4	1	196653	8561				425	425	425	GRP3_76414	GR3M_209343	GR4F_13128	GR4M_91882
rnhA_16		Ribonuclease H	4	4	1	196653	109693				437	677	499	GRP3_36066	GR3M_55920	GR4F_14148	GR4M_57525
araQ_18		L-arabinose transport system permease protein AraQ	4	4	1	196653	55417				239	875	716	GRP3_37075	GR3M_122320	GR4F_21854	GR4M_149765
araQ_14		L-arabinose transport system permease protein AraQ	4	4	1	196653	47869				926	929	927	GRP3_51945	GR3M_24123	GR4F_36620	GR4M_48998
arnB_9		UDP-4-amino-4-deoxy-L-arabinose--oxoglutarate aminotransferase	4	4	1	197023	30				413	1253	1014	GRP3_41268	GR3M_64693	GR4F_59542	GR4M_123875
per_5		UDP-4-amino-4,6-dideoxy-N-acetyl-beta-L-altrosamine transaminase	4	4	1	196653	37572				188	1193	902	GRP3_79773	GR3M_16118	GR4F_155155	GR4M_13308
mamO_2		hypothetical protein	4	4	1	196653	118032				362	785	679	GRP3_57412	GR3M_212141	GR4F_65051	GR4M_61476
group_120054		hypothetical protein	4	4	1	196653	15929				785	878	808	GRP3_58858	GR3M_20108	GR4F_52134	GR4M_25074
group_120216		hypothetical protein	4	4	1	198255	3				374	2198	1415	GRP3_79189	GR3M_119241	GR4F_184071	GR4M_98485
yidD_2		Putative membrane protein insertion efficiency factor	4	4	1	196653	103203				254	266	258	GRP3_04863	GR3M_35744	GR4F_00126	GR4M_09810
yidD_15		Putative membrane protein insertion efficiency factor	4	4	1	196863	36				209	209	209	GRP3_47590	GR3M_160419	GR4F_87214	GR4M_32315
yidD_20		Putative membrane protein insertion efficiency factor	4	4	1	199561	4				197	218	212	GRP3_87645	GR3M_259866	GR4F_183759	GR4M_135790
group_120318		hypothetical protein	4	4	1	196653	107594				671	869	775	GRP3_03024	GR3M_82230	GR4F_25368	GR4M_21649
group_120332		hypothetical protein	4	4	1	196653	38865			Hypothetical protein with no hits to refseq/uniprot/clusters/cdd/tigrfams/pfam overlapping another protein with hits	869	962	907	GRP3_41025	GR3M_176043	GR4F_74249	GR4M_91364
putP_2		High-affinity proline transporter PutP	4	4	1	196653	84791				233	1511	1191	GRP3_28297	GR3M_85891	GR4F_19450	GR4M_23069
pcrA_54		ATP-dependent DNA helicase PcrA	4	4	1	196653	43304				2444	2522	2502	GRP3_19890	GR3M_121852	GR4F_45072	GR4M_49623
pcrA_6		ATP-dependent DNA helicase PcrA	4	4	1	196653	59045				2216	2387	2300	GRP3_08623	GR3M_49710	GR4F_09222	GR4M_75153
sleL_6		Cortical fragment-lytic enzyme	4	4	1	196653	15916				1151	1151	1151	GRP3_43963	GR3M_20121	GR4F_52147	GR4M_25087
sleL_22		Cortical fragment-lytic enzyme	4	4	1	196653	15748				449	1136	876	GRP3_45642	GR3M_120397	GR4F_08923	GR4M_123504
rsfS_57		Ribosomal silencing factor RsfS	4	4	1	196653	134115				197	353	283	GRP3_11186	GR3M_224025	GR4F_98996	GR4M_163898
rsfS_38		Ribosomal silencing factor RsfS	4	4	1	196653	134181				341	350	345	GRP3_54241	GR3M_42392	GR4F_159427	GR4M_69771
ttcA_8		tRNA-cytidine(32) 2-sulfurtransferase	4	4	1	196841	28				200	719	589	GRP3_29967	GR3M_41891	GR4F_49228	GR4M_31695
group_120750	cmk_43	Cytidylate kinase	4	4	1	196653	20475				677	695	689	GRP3_46465	GR3M_56872	GR4F_36980	GR4M_48743
cmk_70		Cytidylate kinase	4	4	1	196653	60441				680	692	686	GRP3_71260	GR3M_53601	GR4F_101479	GR4M_44743
pdaC_9		Peptidoglycan-N-acetylmuramic acid deacetylase PdaC	4	4	1	197402	14				653	782	694	GRP3_44359	GR3M_174001	GR4F_79672	GR4M_113410
yabP_35		Spore protein YabP	4	4	1	196653	73383				248	290	279	GRP3_58471	GR3M_136325	GR4F_104445	GR4M_135608
yabP_13		Spore protein YabP	4	4	1	196653	29568				284	311	297	GRP3_66701	GR3M_63046	GR4F_51179	GR4M_22262
btuD_25		Vitamin B12 import ATP-binding protein BtuD	4	4	1	196653	38167				1271	1298	1291	GRP3_32401	GR3M_07028	GR4F_49032	GR4M_08534
oppD_24		Oligopeptide transport ATP-binding protein OppD	4	4	1	196832	16				938	1046	1019	GRP3_39105	GR3M_63074	GR4F_64960	GR4M_51964
soj_25		putative protein	4	4	1	196653	63813				767	788	774	GRP3_41949	GR3M_47258	GR4F_35542	GR4M_52580
ctpB_1		hypothetical protein	4	4	1	196653	78217				1202	1304	1278	GRP3_23484	GR3M_16867	GR4F_49509	GR4M_15626
ctpB_2		hypothetical protein	4	4	1	199360	5				584	1373	1118	GRP3_68504	GR3M_185562	GR4F_83942	GR4M_107082
agaA_51		Alpha-galactosidase AgaA	4	4	1	196653	66185				794	2231	1200	GRP3_75600	GR3M_130709	GR4F_08598	GR4M_130251
fliF_18		hypothetical protein	4	4	1	204268	2			Investigate	203	1223	762	GRP3_115640	GR3M_184204	GR4F_193445	GR4M_137957
group_121231		hypothetical protein	4	4	1	196653	76673				1148	1451	1326	GRP3_48401	GR3M_142591	GR4F_77894	GR4M_112304
fliF_2		Flagellar M-ring protein	4	4	1	196653	61615				1631	1682	1661	GRP3_46439	GR3M_147112	GR4F_61237	GR4M_74895
wecE_3		dTDP-4-amino-4,6-dideoxygalactose transaminase	4	4	1	196653	137266				1130	1130	1130	GRP3_38187	GR3M_82388	GR4F_40931	GR4M_12393
group_121366		hypothetical protein	4	4	1	196653	93630				1256	1289	1265	GRP3_27514	GR3M_53154	GR4F_00045	GR4M_34471
group_121380		hypothetical protein	4	4	1	197164	2				1034	1310	1191	GRP3_84400	GR3M_162160	GR4F_90049	GR4M_127805
group_121414		hypothetical protein	4	4	1	196653	110137				749	770	762	GRP3_61070	GR3M_04602	GR4F_35436	GR4M_20183
group_121415		hypothetical protein	4	4	1	196653	141593				596	680	636	GRP3_80251	GR3M_95928	GR4F_123951	GR4M_10714
oppD_15		Oligopeptide transport ATP-binding protein OppD	4	4	1	196653	25952				710	1067	977	GRP3_29092	GR3M_23681	GR4F_96513	GR4M_52412
group_121464		hypothetical protein	4	4	1	197537	16				200	737	572	GRP3_62990	GR3M_180004	GR4F_106335	GR4M_83748
oppF_19		Oligopeptide transport ATP-binding protein OppF	4	4	1	196653	27183				896	899	898	GRP3_29954	GR3M_69166	GR4F_49853	GR4M_82287
mshD_115		Mycothiol acetyltransferase	4	4	1	196653	86532				419	476	461	GRP3_105603	GR3M_191706	GR4F_214961	GR4M_08412
cbiC_3		Cobalt-precorrin-8 methylmutase	4	4	1	196653	71159				644	671	656	GRP3_43422	GR3M_183715	GR4F_108374	GR4M_106338
cobQ_16		Cobyric acid synthase	4	4	1	196653	110046				950	2303	1634	GRP3_51228	GR3M_178444	GR4F_19875	GR4M_111003
smc_128		Chromosome partition protein Smc	4	4	1	196653	61584				452	452	452	GRP3_34619	GR3M_50273	GR4F_32231	GR4M_60079
group_121680		hypothetical protein	4	4	1	196653	34767				1172	1193	1178	GRP3_39883	GR3M_108869	GR4F_100662	GR4M_43642
oppD_113		Oligopeptide transport ATP-binding protein OppD	4	4	1	202520	1			Investigate	356	875	506	GRP3_130903	GR3M_301027	GR4F_255252	GR4M_166551
immR_75		HTH-type transcriptional regulator ImmR	4	4	1	196653	36145				227	227	227	GRP3_44750	GR3M_27916	GR4F_106489	GR4M_126725
group_121805		hypothetical protein	4	4	1	196653	96390				257	257	257	GRP3_57470	GR3M_31208	GR4F_79157	GR4M_106920
immR_122		HTH-type transcriptional regulator ImmR	4	4	1	196653	92497				167	248	212	GRP3_191305	GR3M_220136	GR4F_224777	GR4M_125988
rsxB_73		Ion-translocating oxidoreductase complex subunit B	4	4	1	196653	24178				1691	1742	1728	GRP3_46329	GR3M_21123	GR4F_42320	GR4M_92152
group_121885		hypothetical protein	4	4	1	196653	80511				413	419	417	GRP3_47787	GR3M_39267	GR4F_40657	GR4M_131418
actP_5		hypothetical protein	4	4	1	196653	75233				260	407	366	GRP3_78685	GR3M_86143	GR4F_259452	GR4M_39093
group_122112		hypothetical protein	4	4	1	198671	3				98	350	245	GRP3_86812	GR3M_147948	GR4F_120473	GR4M_150990
artP_2		Arginine-binding extracellular protein ArtP	4	4	1	196653	107736				797	902	845	GRP3_00790	GR3M_151328	GR4F_00605	GR4M_74005
gpr_2		L-glyceraldehyde 3-phosphate reductase	4	4	1	196655	255				989	1058	1040	GRP3_04503	GR3M_08043	GR4F_01259	GR4M_03228
gpr_14		L-glyceraldehyde 3-phosphate reductase	4	4	1	196653	70383				971	1004	995	GRP3_40416	GR3M_113917	GR4F_35144	GR4M_127095
melD_1		Melibiose/raffinose/stachyose import permease protein MelD	4	4	1	196653	103853				845	845	845	GRP3_04921	GR3M_123183	GR4F_00186	GR4M_39652
ilvE_14		Branched-chain-amino-acid aminotransferase	4	4	1	196653	64625				1025	1025	1025	GRP3_42046	GR3M_40319	GR4F_54253	GR4M_19709
ilvE_13		Branched-chain-amino-acid aminotransferase	4	4	1	196825	26				752	1025	956	GRP3_70650	GR3M_34333	GR4F_53722	GR4M_41462
porA_1		Pyruvate synthase subunit PorA	4	4	1	196653	112517				1109	1181	1163	GRP3_07374	GR3M_86239	GR4F_01704	GR4M_46779
porA_2		Pyruvate synthase subunit PorA	4	4	1	196653	101379				1181	1181	1181	GRP3_11753	GR3M_89161	GR4F_02944	GR4M_27086
fadR_12		Fatty acid metabolism regulator protein	4	4	1	196653	40672				134	374	314	GRP3_14983	GR3M_22331	GR4F_80112	GR4M_47001
cysS_21		Cysteine--tRNA ligase	4	4	1	196653	100158				359	1445	1103	GRP3_88964	GR3M_41951	GR4F_25449	GR4M_121005
group_122737	rhaS_160	HTH-type transcriptional activator RhaS	4	4	1	196653	57520				575	914	800	GRP3_20682	GR3M_27497	GR4F_108349	GR4M_64291
rhaS_185		HTH-type transcriptional activator RhaS	4	4	1	196653	121846				893	893	893	GRP3_50040	GR3M_97922	GR4F_18177	GR4M_98033
rhaS_80		HTH-type transcriptional activator RhaS	4	4	1	197409	7				380	938	725	GRP3_84940	GR3M_264608	GR4F_56064	GR4M_205617
mtaB_39		Threonylcarbamoyladenosine tRNA methylthiotransferase MtaB	4	4	1	196653	28146				320	1289	936	GRP3_71957	GR3M_139283	GR4F_159056	GR4M_43386
mtaB_13		Threonylcarbamoyladenosine tRNA methylthiotransferase MtaB	4	4	1	196653	8650				257	1307	877	GRP3_30803	GR3M_88369	GR4F_78441	GR4M_88350
group_122853		hypothetical protein	4	4	1	196653	44178				155	1643	831	GRP3_34868	GR3M_124822	GR4F_88474	GR4M_118555
uvrB_72		UvrABC system protein B	4	4	1	196653	83415				287	302	290	GRP3_59718	GR3M_169397	GR4F_144034	GR4M_126211
gltX_28		Glutamate--tRNA ligase	4	4	1	196653	48699				1481	1490	1483	GRP3_52675	GR3M_82787	GR4F_68925	GR4M_81835
rpsT_33		30S ribosomal protein S20	4	4	1	196653	122445				263	308	296	GRP3_28162	GR3M_45435	GR4F_129081	GR4M_156123
uvrB_3		UvrABC system protein B	4	4	1	196655	447				2147	2204	2189	GRP3_04533	GR3M_08073	GR4F_01289	GR4M_04160
rpsT_28		30S ribosomal protein S20	4	4	1	196949	12				263	278	270	GRP3_32263	GR3M_72362	GR4F_62925	GR4M_109114
group_123050		hypothetical protein	4	4	1	196841	17				218	233	221	GRP3_29957	GR3M_41881	GR4F_49238	GR4M_31685
group_123058		hypothetical protein	4	4	1	196653	134182				140	374	236	GRP3_54240	GR3M_42391	GR4F_159426	GR4M_69772
group_123186	crh_18	Phosphocarrier protein HPr	4	4	1	196653	31471				263	263	263	GRP3_47061	GR3M_76959	GR4F_20466	GR4M_53867
tcrY_4		putative sensor histidine kinase TcrY	4	4	1	203202	1			Investigate	368	806	612	GRP3_112670	GR3M_219567	GR4F_158622	GR4M_145072
group_123287		hypothetical protein	4	4	1	196653	22837				893	998	959	GRP3_53773	GR3M_80944	GR4F_81707	GR4M_108789
stp_9		Serine/threonine phosphatase stp	4	4	1	196653	16276				485	812	730	GRP3_44762	GR3M_41539	GR4F_91730	GR4M_32047
group_123382		hypothetical protein	4	4	1	196653	125322				1025	1418	1309	GRP3_44944	GR3M_105756	GR4F_08895	GR4M_120963
group_123385		hypothetical protein	4	4	1	196940	26				1823	1865	1844	GRP3_46717	GR3M_69648	GR4F_36644	GR4M_92595
group_123401		hypothetical protein	4	4	1	196653	134261				971	1397	1227	GRP3_32998	GR3M_122593	GR4F_35808	GR4M_142933
uvrB_16		UvrABC system protein B	4	4	1	196653	861				1844	1997	1958	GRP3_36651	GR3M_40504	GR4F_47591	GR4M_29919
walR_87		Response regulator ArlR	4	4	1	196653	70650				434	665	607	GRP3_54806	GR3M_128076	GR4F_81443	GR4M_107545
walR_186		Phosphate regulon transcriptional regulatory protein PhoB	4	4	1	196653	100436				662	695	671	GRP3_80215	GR3M_148084	GR4F_175447	GR4M_50808
hmuU_25		Hemin transport system permease protein HmuU	4	4	1	197495	6				860	998	963	GRP3_56890	GR3M_151159	GR4F_75844	GR4M_101313
uvrB_23		UvrABC system protein B	4	4	1	196653	91120				95	1997	1204	GRP3_48455	GR3M_89554	GR4F_39306	GR4M_126550
uvrB_12		UvrABC system protein B	4	4	1	196653	66012				1901	2153	2082	GRP3_32038	GR3M_62709	GR4F_41327	GR4M_44205
ddlA_7		D-alanine--D-alanine ligase A	4	4	1	196653	45178				1073	1094	1085	GRP3_01092	GR3M_86695	GR4F_00314	GR4M_59560
ddl_45		D-alanine--D-alanine ligase	4	4	1	196680	171				911	1061	1023	GRP3_09892	GR3M_131498	GR4F_31141	GR4M_129731
uvrB_43		UvrABC system protein B	4	4	1	196653	20987				185	1982	809	GRP3_108190	GR3M_36944	GR4F_133049	GR4M_225777
pepT_32		Peptidase T	4	4	1	196653	134402				290	1241	1003	GRP3_22683	GR3M_110821	GR4F_26542	GR4M_126994
uvrB_33		UvrABC system protein B	4	4	1	196653	66074				326	2153	1283	GRP3_52411	GR3M_115994	GR4F_55130	GR4M_48877
xpt_18		Xanthine phosphoribosyltransferase	4	4	1	197073	25				302	572	504	GRP3_113050	GR3M_39143	GR4F_83659	GR4M_72374
group_123825		hypothetical protein	4	4	1	196653	122141			Hypothetical protein with no hits to refseq/uniprot/clusters/cdd/tigrfams/pfam overlapping another protein with hits	218	236	227	GRP3_15245	GR3M_22672	GR4F_124988	GR4M_174421
group_123872		hypothetical protein	4	4	1	197422	20			Hypothetical protein with no hits to refseq/uniprot/clusters/cdd/tigrfams/pfam overlapping another protein with hits	509	509	509	GRP3_60314	GR3M_139813	GR4F_187605	GR4M_98850
group_123922		[FeFe] hydrogenase maturase subunit HydE	4	4	1	196653	103801				956	1091	1036	GRP3_06508	GR3M_157573	GR4F_11504	GR4M_153664
ftsZ_15		Cell division protein FtsZ	4	4	1	196653	99984				1103	1127	1118	GRP3_35311	GR3M_25365	GR4F_23083	GR4M_35822
alaS_23		Alanine--tRNA ligase	4	4	1	196653	125820				911	2684	2240	GRP3_82879	GR3M_03978	GR4F_38165	GR4M_23570
alaS_47		Alanine--tRNA ligase	4	4	1	198620	4				131	1595	619	GRP3_103338	GR3M_106882	GR4F_130589	GR4M_164299
tepA_18		Translocation-enhancing protein TepA	4	4	1	196653	106096				707	779	743	GRP3_11700	GR3M_104188	GR4F_02891	GR4M_36178
tepA_13		Translocation-enhancing protein TepA	4	4	1	196653	46105				674	716	699	GRP3_73206	GR3M_131782	GR4F_74016	GR4M_16766
group_124117		hypothetical protein	4	4	1	197099	16				440	773	689	GRP3_36622	GR3M_56897	GR4F_48645	GR4M_214476
korB_16		2-oxoglutarate oxidoreductase subunit KorB	4	4	1	196653	53599				761	761	761	GRP3_58735	GR3M_68057	GR4F_26461	GR4M_126592
korB_10		2-oxoglutarate oxidoreductase subunit KorB	4	4	1	196653	35774				734	749	741	GRP3_61689	GR3M_39203	GR4F_32094	GR4M_59697
rpsF_9		30S ribosomal protein S6	4	4	1	196653	70380				287	290	288	GRP3_40413	GR3M_76638	GR4F_35141	GR4M_33393
group_124283		hypothetical protein	4	4	1	198767	3				293	293	293	GRP3_174960	GR3M_152715	GR4F_167602	GR4M_139150
group_124297		hypothetical protein	4	4	1	197863	7				383	398	394	GRP3_121986	GR3M_106124	GR4F_106500	GR4M_196111
group_124305		hypothetical protein	4	4	1	196908	35				281	383	310	GRP3_59247	GR3M_139695	GR4F_95114	GR4M_59339
pta_9		Phosphate acetyltransferase	4	4	1	196653	126588				743	1100	947	GRP3_36720	GR3M_198459	GR4F_60597	GR4M_36097
epsL_2		putative sugar transferase EpsL	4	4	1	196744	27				677	713	704	GRP3_20870	GR3M_96165	GR4F_27414	GR4M_129662
nadD_38		nicotinate-nucleotide adenylyltransferase	4	4	1	196653	34065				566	4949	3796	GRP3_22245	GR3M_97439	GR4F_14263	GR4M_131548
xerC_75		Tyrosine recombinase XerC	4	4	1	196653	862				1301	1325	1307	GRP3_34392	GR3M_40503	GR4F_124637	GR4M_29920
thrH_7		Phosphoserine phosphatase ThrH	4	4	1	196653	89814				605	605	605	GRP3_42839	GR3M_132287	GR4F_156196	GR4M_124047
thrH_10		Phosphoserine phosphatase ThrH	4	4	1	196653	133279				605	620	608	GRP3_81548	GR3M_42383	GR4F_176136	GR4M_69780
group_124692		hypothetical protein	4	4	1	196653	25777				440	515	496	GRP3_44887	GR3M_19774	GR4F_55118	GR4M_30814
oppF_1		Oligopeptide transport ATP-binding protein OppF	4	4	1	196656	131				971	1007	998	GRP3_00313	GR3M_00301	GR4F_00966	GR4M_00296
phoU_17		hypothetical protein	4	4	1	199513	5				113	1604	637	GRP3_125190	GR3M_262708	GR4F_81374	GR4M_142783
dut_31		Deoxyuridine 5'-triphosphate nucleotidohydrolase	4	4	1	196653	77716				446	449	446	GRP3_52588	GR3M_51962	GR4F_29631	GR4M_111518
dut_28		Deoxyuridine 5'-triphosphate nucleotidohydrolase	4	4	1	196653	63971				449	449	449	GRP3_109789	GR3M_33040	GR4F_26386	GR4M_155815
oppF_25		Oligopeptide transport ATP-binding protein OppF	4	4	1	196653	23169				542	935	836	GRP3_15226	GR3M_48400	GR4F_54918	GR4M_119477
group_125073		hypothetical protein	4	4	1	197306	28			Hypothetical protein with no hits to refseq/uniprot/clusters/cdd/tigrfams/pfam overlapping another protein with hits	572	1070	854	GRP3_74093	GR3M_184379	GR4F_191569	GR4M_156515
mltG_164		hypothetical protein	4	4	1	197551	2				371	716	555	GRP3_117036	GR3M_259669	GR4F_182022	GR4M_91164
group_125082		hypothetical protein	4	4	1	197779	12				197	1274	779	GRP3_69720	GR3M_103568	GR4F_151821	GR4M_96374
group_125083		hypothetical protein	4	4	1	196653	78728				284	722	611	GRP3_49353	GR3M_201794	GR4F_118961	GR4M_100741
group_125132		hypothetical protein	4	4	1	196653	770				437	485	464	GRP3_23986	GR3M_106114	GR4F_89825	GR4M_135630
group_125165		hypothetical protein	4	4	1	196653	107725				4148	4235	4213	GRP3_00774	GR3M_116075	GR4F_00621	GR4M_18752
hprK_14		HPr kinase/phosphorylase	4	4	1	196653	49049				173	953	758	GRP3_84986	GR3M_146747	GR4F_77595	GR4M_38842
hprK_3		HPr kinase/phosphorylase	4	4	1	196653	53272				425	953	821	GRP3_10408	GR3M_39590	GR4F_86337	GR4M_83892
hprK_15		HPr kinase/phosphorylase	4	4	1	196653	27372				941	941	941	GRP3_29925	GR3M_46027	GR4F_70258	GR4M_129706
hprK_2		HPr kinase/phosphorylase	4	4	1	196653	49198				863	953	930	GRP3_79995	GR3M_132537	GR4F_119353	GR4M_10230
uxuA_3		Mannonate dehydratase	4	4	1	196653	59624				239	1076	857	GRP3_08596	GR3M_15970	GR4F_09196	GR4M_142798
insK_20		hypothetical protein	4	4	1	196653	1753				311	908	608	GRP3_11267	GR3M_44540	GR4F_158891	GR4M_158011
btuD_125		Vitamin B12 import ATP-binding protein BtuD	4	4	1	196653	10985				1310	1373	1331	GRP3_52189	GR3M_75070	GR4F_20395	GR4M_79518
gcdB_23		Glutaconyl-CoA decarboxylase subunit beta	4	4	1	196966	32				548	1136	989	GRP3_32430	GR3M_74447	GR4F_42176	GR4M_150759
oadB_1		Glutaconyl-CoA decarboxylase subunit beta	4	4	1	196653	21362				404	1106	824	GRP3_73040	GR3M_47416	GR4F_89238	GR4M_147753
gcdB_28		Glutaconyl-CoA decarboxylase subunit beta	4	4	1	198068	4				242	1160	860	GRP3_188847	GR3M_180358	GR4F_110332	GR4M_62952
oppF_47		Oligopeptide transport ATP-binding protein OppF	4	4	1	196653	25951				962	1004	993	GRP3_29091	GR3M_23680	GR4F_96514	GR4M_52413
potB_5		Spermidine/putrescine transport system permease protein PotB	4	4	1	196653	22553				743	821	801	GRP3_38037	GR3M_24574	GR4F_75541	GR4M_35851
srrA_38		Transcriptional regulatory protein SrrA	4	4	1	196653	104871				695	731	704	GRP3_39532	GR3M_60941	GR4F_62626	GR4M_66658
group_125742	mtrA_2	Sensory transduction protein regX3	4	4	1	196653	99286				716	716	716	GRP3_77417	GR3M_67760	GR4F_70300	GR4M_26553
group_125782		hypothetical protein	4	4	1	196687	115				1847	1907	1892	GRP3_29878	GR3M_11965	GR4F_80831	GR4M_10930
group_125838	secG_4	putative protein-export membrane protein SecG	4	4	1	196653	130355				236	269	245	GRP3_24233	GR3M_12577	GR4F_40662	GR4M_39684
oppF_31		Oligopeptide transport ATP-binding protein OppF	4	4	1	196691	72				710	998	926	GRP3_51366	GR3M_82445	GR4F_10598	GR4M_124806
secG_4		putative protein-export membrane protein SecG	4	4	1	196653	1038				239	251	242	GRP3_52122	GR3M_25000	GR4F_67814	GR4M_18464
rplGA_2		putative ribosomal protein YlxQ	4	4	1	196653	8088			Hypothetical protein with no hits to refseq/uniprot/clusters/cdd/tigrfams/pfam overlapping another protein with hits	347	386	356	GRP3_26757	GR3M_27956	GR4F_51493	GR4M_18886
oppF_44		Oligopeptide transport ATP-binding protein OppF	4	4	1	198076	11				446	1025	880	GRP3_55432	GR3M_149430	GR4F_94167	GR4M_179256
hxlR_47		HTH-type transcriptional activator HxlR	4	4	1	199297	4				236	344	317	GRP3_150069	GR3M_204942	GR4F_161006	GR4M_123998
proB_5		Glutamate 5-kinase 1	4	4	1	196653	69981				863	881	872	GRP3_27326	GR3M_72147	GR4F_13348	GR4M_95612
proB_35		Glutamate 5-kinase 1	4	4	1	196653	69793				521	869	779	GRP3_20935	GR3M_64674	GR4F_129551	GR4M_171717
group_126105		hypothetical protein	4	4	1	196653	93626				995	1034	1009	GRP3_27511	GR3M_118654	GR4F_00042	GR4M_106815
group_126110		hypothetical protein	4	4	1	196653	85522				1025	1031	1029	GRP3_41627	GR3M_29129	GR4F_63308	GR4M_46475
group_126127		hypothetical protein	4	4	1	196653	61352				113	821	418	GRP3_95439	GR3M_163369	GR4F_148275	GR4M_117109
group_126150		hypothetical protein	4	4	1	196653	21933				653	902	839	GRP3_66236	GR3M_134831	GR4F_171834	GR4M_112114
group_126153		hypothetical protein	4	4	1	196653	21952				911	929	917	GRP3_57154	GR3M_78516	GR4F_65001	GR4M_33363
group_126161		hypothetical protein	4	4	1	196653	39591				293	902	736	GRP3_91465	GR3M_133912	GR4F_168244	GR4M_81037
yneA_13		Cell division suppressor protein YneA	4	4	1	196653	43184				602	647	635	GRP3_30419	GR3M_43069	GR4F_34931	GR4M_37733
group_126201		hypothetical protein	4	4	1	196653	39504			Hypothetical protein with no hits to refseq/uniprot/clusters/cdd/tigrfams/pfam overlapping another protein with hits	308	674	521	GRP3_89067	GR3M_205059	GR4F_104235	GR4M_115489
group_126207		hypothetical protein	4	4	1	196653	80300				665	665	665	GRP3_67440	GR3M_51280	GR4F_64591	GR4M_33493
group_126208		hypothetical protein	4	4	1	196653	68520			Hypothetical protein with no hits to refseq/uniprot/clusters/cdd/tigrfams/pfam overlapping another protein with hits	389	689	614	GRP3_83301	GR3M_190511	GR4F_169512	GR4M_155393
dnaG_115		DNA primase	4	4	1	196927	50				242	845	470	GRP3_174947	GR3M_245462	GR4F_149068	GR4M_160058
murG_43		UDP-N-acetylglucosamine--N-acetylmuramyl-(pentapeptide) pyrophosphoryl-undecaprenol N-acetylglucosamine transferase	4	4	1	196746	78				476	488	479	GRP3_34811	GR3M_28187	GR4F_84835	GR4M_20310
cheY_49		Chemotaxis protein CheY	4	4	1	196653	22033				362	362	362	GRP3_37019	GR3M_139954	GR4F_85906	GR4M_98553
cheY_5		Chemotaxis protein CheY	4	4	1	196653	88831				347	362	358	GRP3_50223	GR3M_212728	GR4F_24760	GR4M_98192
cheY_10		Chemotaxis protein CheY	4	4	1	196653	47879				347	362	358	GRP3_82582	GR3M_24133	GR4F_36610	GR4M_173902
cheY_36		Chemotaxis protein CheY	4	4	1	196653	138735				362	380	372	GRP3_131356	GR3M_124318	GR4F_129990	GR4M_173260
sipP_1		Signal peptidase I P	4	4	1	196653	66898				527	605	546	GRP3_38634	GR3M_130390	GR4F_13311	GR4M_110327
sipT_12		Signal peptidase I T	4	4	1	196653	66653				539	545	540	GRP3_53610	GR3M_113266	GR4F_119615	GR4M_69187
ettA_7		Energy-dependent translational throttle protein EttA	4	4	1	196653	46033				1895	1934	1914	GRP3_56668	GR3M_16510	GR4F_24105	GR4M_14573
yheS_20		putative ABC transporter ATP-binding protein YheS	4	4	1	196752	23				962	1904	1668	GRP3_39505	GR3M_66097	GR4F_59317	GR4M_83065
ybiT_22		putative ABC transporter ATP-binding protein YbiT	4	4	1	196653	129182				1895	1901	1899	GRP3_46369	GR3M_26348	GR4F_22603	GR4M_34142
group_126541		hypothetical protein	4	4	1	196653	26439				524	524	524	GRP3_43346	GR3M_20642	GR4F_94393	GR4M_81495
group_126978	argB_14	Acetylglutamate kinase	4	4	1	196653	18799				656	869	812	GRP3_42788	GR3M_41646	GR4F_95520	GR4M_107211
rluC_4		Ribosomal large subunit pseudouridine synthase C	4	4	1	196653	134401				1025	1130	1051	GRP3_22682	GR3M_96248	GR4F_26543	GR4M_126995
group_127067		hypothetical protein	4	4	1	196653	7708				590	656	639	GRP3_28759	GR3M_33506	GR4F_45185	GR4M_33898
group_127134		hypothetical protein	4	4	1	196932	36				245	755	627	GRP3_43088	GR3M_133855	GR4F_48570	GR4M_163994
lysS_8		Lysine--tRNA ligase	4	4	1	196653	24786				1487	1535	1500	GRP3_44097	GR3M_45609	GR4F_44556	GR4M_65346
lysS_37		Lysine--tRNA ligase	4	4	1	196872	11				254	1508	1194	GRP3_27906	GR3M_98148	GR4F_35127	GR4M_230572
gpr_40		Germination protease	4	4	1	196653	122444				968	1064	1002	GRP3_28161	GR3M_45434	GR4F_129082	GR4M_156124
group_127385		hypothetical protein	4	4	1	198671	4				395	395	395	GRP3_86811	GR3M_147949	GR4F_120472	GR4M_150991
group_127396		hypothetical protein	4	4	1	196653	115492				296	395	358	GRP3_56234	GR3M_79844	GR4F_94688	GR4M_250147
pstC_1		Phosphate transport system permease protein PstC	4	4	1	196653	83761				875	881	876	GRP3_29777	GR3M_112647	GR4F_05100	GR4M_45342
lysS_2		Lysine--tRNA ligase	4	4	1	196653	86605				329	1505	1209	GRP3_99535	GR3M_41933	GR4F_25466	GR4M_08396
pepD_30		Cytosol non-specific dipeptidase	4	4	1	196653	132828				1409	1409	1409	GRP3_35070	GR3M_37221	GR4F_78910	GR4M_93710
ylaC_4		RNA polymerase sigma factor YlaC	4	4	1	196653	50805				485	500	496	GRP3_37389	GR3M_04633	GR4F_59998	GR4M_20214
metG_14		Methionine--tRNA ligase	4	4	1	196688	98				1190	1967	1772	GRP3_33163	GR3M_66740	GR4F_62019	GR4M_98863
azoR_12		FMN-dependent NADH-azoreductase	4	4	1	196654	38				479	545	528	GRP3_47218	GR3M_109975	GR4F_124384	GR4M_41299
azoR_9		FMN-dependent NADH-azoreductase	4	4	1	196653	63263				293	545	482	GRP3_75297	GR3M_30952	GR4F_94985	GR4M_67465
group_128032		hypothetical protein	4	4	1	196653	110205				497	1286	1088	GRP3_51080	GR3M_04534	GR4F_41048	GR4M_66511
aspS_30		Aspartate--tRNA ligase	4	4	1	196866	49				1397	1781	1685	GRP3_49956	GR3M_85793	GR4F_60483	GR4M_68478
garK_3		Glycerate 2-kinase	4	4	1	196653	43644				1136	1286	1173	GRP3_52788	GR3M_66344	GR4F_87991	GR4M_13092
garK_6		Glycerate 2-kinase	4	4	1	196653	140909				521	1184	986	GRP3_59210	GR3M_17881	GR4F_68935	GR4M_23175
xis_11		ICEBs1 excisionase	4	4	1	196653	15415				194	197	195	GRP3_66885	GR3M_132727	GR4F_43014	GR4M_130813
cpoB_11		Cell division coordinator CpoB	4	4	1	196653	20540				311	1256	1019	GRP3_93239	GR3M_09244	GR4F_11066	GR4M_10212
ftsW_60		putative peptidoglycan glycosyltransferase FtsW	4	4	1	196653	98715				1217	1307	1268	GRP3_08099	GR3M_144065	GR4F_03044	GR4M_96154
ftsW_14		putative peptidoglycan glycosyltransferase FtsW	4	4	1	196653	99980				1220	1310	1286	GRP3_35306	GR3M_25370	GR4F_23079	GR4M_35818
ytrB_43		ABC transporter ATP-binding protein YtrB	4	4	1	196754	63				764	899	865	GRP3_23895	GR3M_142757	GR4F_49328	GR4M_147062
group_128664		hypothetical protein	4	4	1	196653	139553				1940	1985	1951	GRP3_15884	GR3M_47954	GR4F_103804	GR4M_94644
fabG2_2		putative oxidoreductase	4	4	1	196653	121500				134	803	635	GRP3_23600	GR3M_49738	GR4F_56987	GR4M_40880
fabG_60		3-oxoacyl-[acyl-carrier-protein] reductase FabG	4	4	1	196653	65945				197	779	576	GRP3_47991	GR3M_157344	GR4F_70734	GR4M_95634
malP_7		Glycogen phosphorylase	4	4	1	196670	261				389	2429	1919	GRP3_41079	GR3M_69290	GR4F_24919	GR4M_46977
group_129046		hypothetical protein	4	4	1	196653	8046				272	284	275	GRP3_46495	GR3M_27991	GR4F_93341	GR4M_18851
group_129047		hypothetical protein	4	4	1	199812	6				272	290	276	GRP3_89695	GR3M_168016	GR4F_147382	GR4M_166158
group_129124		hypothetical protein	4	4	1	196653	44180				752	770	761	GRP3_34867	GR3M_124821	GR4F_88473	GR4M_118554
ngcF_18		Diacetylchitobiose uptake system permease protein NgcF	4	4	1	196653	103057				713	983	863	GRP3_103173	GR3M_99445	GR4F_131981	GR4M_161624
group_129273		hypothetical protein	4	4	1	197198	1				248	287	266	GRP3_51024	GR3M_88089	GR4F_67066	GR4M_101318
group_129341		hypothetical protein	4	4	1	196653	5294				293	404	376	GRP3_44650	GR3M_87498	GR4F_45000	GR4M_45770
sasA_129		Adaptive-response sensory-kinase SasA	4	4	1	196653	124194				725	1337	1107	GRP3_43201	GR3M_104507	GR4F_58981	GR4M_97552
group_129431	lepB_6	Signal peptidase I	4	4	1	196653	56102				431	611	566	GRP3_57298	GR3M_109737	GR4F_116185	GR4M_141218
group_129499		hypothetical protein	4	4	1	197884	8				524	524	524	GRP3_86584	GR3M_110957	GR4F_79942	GR4M_132737
group_129784	glnS_18	Glutamine--tRNA ligase	4	4	1	196653	23188				284	1682	1332	GRP3_66426	GR3M_48382	GR4F_87208	GR4M_72943
xerD_93		Tyrosine recombinase XerD	4	4	1	196653	48178				1046	1091	1057	GRP3_40569	GR3M_164748	GR4F_59409	GR4M_96882
xerC_134		Tyrosine recombinase XerC	4	4	1	196653	27548				1001	1025	1010	GRP3_56246	GR3M_72100	GR4F_85057	GR4M_55353
group_129978		Protein-ADP-ribose hydrolase	4	4	1	196988	43				653	773	743	GRP3_35557	GR3M_100417	GR4F_60872	GR4M_135101
group_129988		Protein-ADP-ribose hydrolase	4	4	1	196653	4845				467	821	614	GRP3_58019	GR3M_266599	GR4F_217189	GR4M_170485
group_130029	sgcG_9	2-amino-4-deoxychorismate dehydrogenase	4	4	1	196670	257				626	674	638	GRP3_41083	GR3M_69286	GR4F_24923	GR4M_46981
sgcG_25		2-amino-4-deoxychorismate dehydrogenase	4	4	1	196653	65889				626	740	654	GRP3_54626	GR3M_138513	GR4F_30425	GR4M_82521
spoVAD_36		Stage V sporulation protein AD	4	4	1	196653	86474				323	1013	775	GRP3_93422	GR3M_143387	GR4F_65944	GR4M_22902
fucI_2		L-fucose isomerase	4	4	1	196653	116771				920	1793	1570	GRP3_05627	GR3M_163575	GR4F_05004	GR4M_06701
fucI_7		L-fucose isomerase	4	4	1	196653	26400				1439	1814	1718	GRP3_56268	GR3M_20657	GR4F_29670	GR4M_68442
mltF_50		Membrane-bound lytic murein transglycosylase F	4	4	1	196653	142441				98	824	626	GRP3_110211	GR3M_92044	GR4F_62167	GR4M_08112
ytrF_5		ABC transporter permease YtrF	4	4	1	196653	122363				1337	1403	1355	GRP3_14050	GR3M_52833	GR4F_65579	GR4M_53052
yybR_22		putative HTH-type transcriptional regulator YybR	4	4	1	196653	121789				326	347	337	GRP3_108479	GR3M_162127	GR4F_18141	GR4M_135912
hsdR_10		Type I restriction enzyme EcoR124II R protein	4	4	1	196653	47102				1442	3212	2226	GRP3_52290	GR3M_99260	GR4F_60421	GR4M_89650
hsdR_5		Type I restriction enzyme EcoR124II R protein	4	4	1	197525	7				353	3332	1809	GRP3_45285	GR3M_74610	GR4F_55930	GR4M_139156
ansA_24		L-asparaginase 1	4	4	1	196653	99098				371	1013	851	GRP3_17143	GR3M_25730	GR4F_109510	GR4M_136632
rlmCD_27		23S rRNA (uracil(1939)-C(5))-methyltransferase RlmD	4	4	1	196653	76894				1430	1658	1582	GRP3_61917	GR3M_25840	GR4F_76510	GR4M_20469
rpmC_20		50S ribosomal protein L29	4	4	1	196653	79864				197	206	200	GRP3_20237	GR3M_53229	GR4F_24388	GR4M_100511
group_130714		hypothetical protein	4	4	1	196653	118403				203	212	205	GRP3_50687	GR3M_96301	GR4F_28071	GR4M_106707
group_130737	nanR_3	HTH-type transcriptional repressor NanR	4	4	1	196653	78162				440	626	579	GRP3_23428	GR3M_16922	GR4F_36429	GR4M_15679
ytrA_12		HTH-type transcriptional repressor YtrA	4	4	1	196653	141014				299	374	336	GRP3_33942	GR3M_52440	GR4F_47688	GR4M_21254
trmFO_19		Methylenetetrahydrofolate--tRNA-(uracil-5-)-methyltransferase TrmFO	4	4	1	196653	123707				296	1307	1031	GRP3_54782	GR3M_141650	GR4F_142053	GR4M_48924
rlmD_2		hypothetical protein	4	4	1	196653	122783				698	1232	989	GRP3_47001	GR3M_196421	GR4F_11660	GR4M_124011
tam_8		Trans-aconitate 2-methyltransferase	4	4	1	196653	30323				1190	1205	1197	GRP3_30886	GR3M_22249	GR4F_31507	GR4M_24507
tam_46		Trans-aconitate 2-methyltransferase	4	4	1	196653	129682				623	1382	1192	GRP3_42976	GR3M_103666	GR4F_27708	GR4M_134123
nudF_7		ADP-ribose pyrophosphatase	4	4	1	196653	137863				548	599	586	GRP3_69697	GR3M_66825	GR4F_35693	GR4M_146065
group_130973		hypothetical protein	4	4	1	196653	136476				1058	4625	3405	GRP3_28468	GR3M_85084	GR4F_62874	GR4M_153917
group_131029	ndhF_3	Nicotinate dehydrogenase FAD-subunit	4	4	1	196653	24090				875	884	881	GRP3_57969	GR3M_37292	GR4F_95968	GR4M_125344
ndhF_4		Nicotinate dehydrogenase FAD-subunit	4	4	1	198432	9				287	884	602	GRP3_87159	GR3M_181802	GR4F_94202	GR4M_139777
macB_39		Macrolide export ATP-binding/permease protein MacB	4	4	1	196653	122770				644	1178	1044	GRP3_61899	GR3M_153625	GR4F_11649	GR4M_136250
sasA_97		Adaptive-response sensory-kinase SasA	4	4	1	196653	22823				995	1037	1017	GRP3_34726	GR3M_87857	GR4F_72002	GR4M_90389
yfkJ_1		Low molecular weight protein-tyrosine-phosphatase YfkJ	4	4	1	196653	81354				491	569	510	GRP3_03243	GR3M_47343	GR4F_05963	GR4M_20376
lnrL_10		Fluoroquinolones export ATP-binding protein	4	4	1	196653	54370				314	809	685	GRP3_37307	GR3M_23731	GR4F_151386	GR4M_104571
lnrL_21		Linearmycin resistance ATP-binding protein LnrL	4	4	1	196653	49714				809	809	809	GRP3_78942	GR3M_71342	GR4F_62781	GR4M_116425
lnrL_12		Linearmycin resistance ATP-binding protein LnrL	4	4	1	196653	38660				815	818	815	GRP3_39649	GR3M_62530	GR4F_51584	GR4M_26464
lnrL_18		Linearmycin resistance ATP-binding protein LnrL	4	4	1	198205	4				761	812	799	GRP3_73341	GR3M_131031	GR4F_103168	GR4M_92619
arnC_236		Undecaprenyl-phosphate 4-deoxy-4-formamido-L-arabinose transferase	4	4	1	196653	137248				1418	1466	1453	GRP3_38185	GR3M_82386	GR4F_40933	GR4M_12395
arnC_286		Undecaprenyl-phosphate 4-deoxy-4-formamido-L-arabinose transferase	4	4	1	196653	137297				956	1013	998	GRP3_39075	GR3M_152976	GR4F_58142	GR4M_104614
yfdH_16		Prophage bactoprenol glucosyl transferase	4	4	1	196791	84				932	938	936	GRP3_48786	GR3M_136099	GR4F_113922	GR4M_50184
glcK_4		Glucokinase	4	4	1	196653	50770				782	944	890	GRP3_62937	GR3M_04730	GR4F_89882	GR4M_21393
ruvB_39		Holliday junction ATP-dependent DNA helicase RuvB	4	4	1	196653	27048				848	1670	1464	GRP3_39225	GR3M_37308	GR4F_72145	GR4M_95116
spoVK_4		Stage V sporulation protein K	4	4	1	196653	83031				398	1433	953	GRP3_107767	GR3M_51969	GR4F_174529	GR4M_22526
ftsE_15		Cell division ATP-binding protein FtsE	4	4	1	196653	63817				698	704	699	GRP3_41945	GR3M_47254	GR4F_35546	GR4M_52576
group_131490		Oleate hydratase	4	4	1	196654	538				587	1919	1586	GRP3_87395	GR3M_90638	GR4F_68173	GR4M_38465
group_131529		hypothetical protein	4	4	1	197884	7				293	548	422	GRP3_86583	GR3M_110958	GR4F_79941	GR4M_132736
yfkJ_33		Low molecular weight protein-tyrosine-phosphatase YfkJ	4	4	1	196653	123511				452	473	457	GRP3_51643	GR3M_73539	GR4F_72106	GR4M_138480
group_131574	mutL_21	DNA mismatch repair protein MutL	4	4	1	196653	36153				539	1943	1393	GRP3_44752	GR3M_27918	GR4F_106487	GR4M_107715
mutL_8		DNA mismatch repair protein MutL	4	4	1	196653	64088				167	1925	1216	GRP3_71140	GR3M_33021	GR4F_26367	GR4M_03124
group_131614		hypothetical protein	4	4	1	196653	106357				776	896	866	GRP3_45018	GR3M_68762	GR4F_19915	GR4M_154231
fliR_5		Flagellar biosynthetic protein FliR	4	4	1	196653	61563				761	833	797	GRP3_47958	GR3M_47268	GR4F_32246	GR4M_86612
fliR_7		Flagellar biosynthetic protein FliR	4	4	1	197104	9				764	767	764	GRP3_62736	GR3M_127016	GR4F_103526	GR4M_99998
hrcA_26		Heat-inducible transcription repressor HrcA	4	4	1	196653	32711				221	1052	830	GRP3_53216	GR3M_220809	GR4F_88144	GR4M_102629
hrcA_29		Heat-inducible transcription repressor HrcA	4	4	1	196653	8798				1049	1052	1049	GRP3_55662	GR3M_16175	GR4F_99269	GR4M_107473
yfkJ_24		Low molecular weight protein-tyrosine-phosphatase YfkJ	4	4	1	196653	80706				401	575	473	GRP3_99256	GR3M_211291	GR4F_51167	GR4M_24162
nadB_1		L-aspartate oxidase	4	4	1	196653	105558				1208	1325	1266	GRP3_00872	GR3M_37780	GR4F_00523	GR4M_66803
Int-Tn_10		Transposase from transposon Tn916	4	4	1	196653	66534				485	1217	1025	GRP3_35424	GR3M_129664	GR4F_60078	GR4M_136332
nadB_14		L-aspartate oxidase	4	4	1	197409	10				1085	1217	1184	GRP3_45669	GR3M_79092	GR4F_56067	GR4M_121501
cutD_54		Choline trimethylamine-lyase activating enzyme	4	4	1	196653	79390				1505	1505	1505	GRP3_52616	GR3M_118019	GR4F_36810	GR4M_117310
fni_10		Isopentenyl-diphosphate delta-isomerase	4	4	1	197223	28				704	1514	1311	GRP3_47895	GR3M_114583	GR4F_65910	GR4M_90903
group_131995		hypothetical protein	4	4	1	196653	15927				1493	1580	1558	GRP3_58860	GR3M_20110	GR4F_52136	GR4M_25076
group_131997		hypothetical protein	4	4	1	196794	6				833	875	854	GRP3_43879	GR3M_55632	GR4F_31565	GR4M_43029
group_132123		hypothetical protein	4	4	1	196653	117395				302	422	362	GRP3_05610	GR3M_43391	GR4F_04987	GR4M_129191
group_132142		hypothetical protein	4	4	1	199297	2				341	422	401	GRP3_150070	GR3M_204943	GR4F_161007	GR4M_123997
yfkJ_40		Low molecular weight protein-tyrosine-phosphatase YfkJ	4	4	1	196653	40964				449	506	479	GRP3_29449	GR3M_46547	GR4F_212671	GR4M_94899
group_132170	cmk_3	Cytidylate kinase	4	4	1	196653	112443				194	587	488	GRP3_07298	GR3M_115920	GR4F_01779	GR4M_24350
cmk_12		Cytidylate kinase	4	4	1	196701	106				710	761	722	GRP3_10717	GR3M_09499	GR4F_10935	GR4M_07438
murD_14		UDP-N-acetylmuramoylalanine--D-glutamate ligase	4	4	1	196653	22257				836	1376	1126	GRP3_64969	GR3M_160943	GR4F_133944	GR4M_42674
murD_17		UDP-N-acetylmuramoylalanine--D-glutamate ligase	4	4	1	196653	23103				1304	1397	1373	GRP3_40557	GR3M_77375	GR4F_59421	GR4M_64652
sleL_15		Cortical fragment-lytic enzyme	4	4	1	196653	53329				1214	1280	1263	GRP3_10354	GR3M_40209	GR4F_78495	GR4M_89522
yesO_7		Putative ABC transporter substrate-binding protein YesO	4	4	1	196653	60730				599	1298	1111	GRP3_10554	GR3M_70143	GR4F_28278	GR4M_93968
yesO_3		hypothetical protein	4	4	1	196653	49502				416	1298	1070	GRP3_32840	GR3M_85709	GR4F_40176	GR4M_102225
ftsH_87		ATP-dependent zinc metalloprotease FtsH	4	4	1	196653	99050				272	1850	864	GRP3_17185	GR3M_25772	GR4F_150256	GR4M_196171
aroA1_4		3-phosphoshikimate 1-carboxyvinyltransferase 1	4	4	1	196653	77454				1274	1292	1287	GRP3_51000	GR3M_91877	GR4F_50973	GR4M_32790
aroA1_7		3-phosphoshikimate 1-carboxyvinyltransferase 1	4	4	1	196653	49109				1211	1289	1269	GRP3_60042	GR3M_94259	GR4F_11556	GR4M_132125
cobV_5		Adenosylcobinamide-GDP ribazoletransferase	4	4	1	196653	129015				572	782	729	GRP3_98189	GR3M_42260	GR4F_77416	GR4M_143031
group_132653	atpF_10	ATP synthase subunit b, sodium ion specific	4	4	1	196653	121966				422	515	479	GRP3_19108	GR3M_62102	GR4F_90409	GR4M_162580
ebgA_8		Evolved beta-galactosidase subunit alpha	4	4	1	196744	111				3050	3092	3081	GRP3_20848	GR3M_66279	GR4F_27435	GR4M_95138
ebgA_26		Evolved beta-galactosidase subunit alpha	4	4	1	196653	111814				443	3152	2005	GRP3_30046	GR3M_152115	GR4F_08526	GR4M_120317
mepA_399		Multidrug export protein MepA	4	4	1	196653	110041				1181	1400	1345	GRP3_51233	GR3M_163858	GR4F_19880	GR4M_140311
group_132954		hypothetical protein	4	4	1	196653	61711				347	722	628	GRP3_38507	GR3M_39306	GR4F_112975	GR4M_234219
group_132962		hypothetical protein	4	4	1	196653	91472				674	749	701	GRP3_53923	GR3M_84770	GR4F_57476	GR4M_17698
tarI_5		Ribitol-5-phosphate cytidylyltransferase	4	4	1	196653	55345				326	725	621	GRP3_85713	GR3M_90648	GR4F_21393	GR4M_126604
flhA_3		Flagellar biosynthesis protein FlhA	4	4	1	196687	64				278	2036	1229	GRP3_35511	GR3M_12012	GR4F_53826	GR4M_37698
group_133089		hypothetical protein	4	4	1	196653	45364			Hypothetical protein with no hits to refseq/uniprot/clusters/cdd/tigrfams/pfam overlapping another protein with hits	278	407	374	GRP3_115480	GR3M_42778	GR4F_44440	GR4M_203833
group_133127		hypothetical protein	4	4	1	196653	11386				1382	1382	1382	GRP3_29813	GR3M_61645	GR4F_48202	GR4M_96274
immR_21		HTH-type transcriptional regulator ImmR	4	4	1	196688	77				134	206	188	GRP3_33182	GR3M_31903	GR4F_58367	GR4M_83866
rpsD_17		30S ribosomal protein S4	4	4	1	196653	83889				605	605	605	GRP3_49276	GR3M_30659	GR4F_06968	GR4M_122528
group_133364		hypothetical protein	4	4	1	196678	131				152	338	198	GRP3_53274	GR3M_88248	GR4F_72191	GR4M_12787
group_133408	sasA_114	Adaptive-response sensory-kinase SasA	4	4	1	196772	71				752	1493	1307	GRP3_38517	GR3M_110460	GR4F_33813	GR4M_141003
sasA_284		Adaptive-response sensory-kinase SasA	4	4	1	196653	140995				830	1304	1185	GRP3_59400	GR3M_52457	GR4F_76086	GR4M_21237
sasA_356		Alkaline phosphatase synthesis sensor protein PhoR	4	4	1	197913	1				530	1163	827	GRP3_79478	GR3M_170674	GR4F_157441	GR4M_85327
cusS_4		Adaptive-response sensory-kinase SasA	4	4	1	196653	77505				425	1232	838	GRP3_172863	GR3M_92177	GR4F_125837	GR4M_37579
group_133451		hypothetical protein	4	4	1	198527	6				587	872	800	GRP3_75321	GR3M_151168	GR4F_110450	GR4M_168713
rcsC_20		Sensor histidine kinase RcsC	4	4	1	196653	8357				2408	2606	2526	GRP3_28730	GR3M_13283	GR4F_54885	GR4M_09371
nrdD_20		Anaerobic ribonucleoside-triphosphate reductase	4	4	1	196653	68122				2186	2189	2186	GRP3_43231	GR3M_83823	GR4F_48342	GR4M_38614
nrdD_8		Anaerobic ribonucleoside-triphosphate reductase	4	4	1	196653	18293				1640	2189	2045	GRP3_31597	GR3M_08949	GR4F_86403	GR4M_11148
rpe_15		Ribulose-phosphate 3-epimerase	4	4	1	196653	28488				644	827	692	GRP3_43888	GR3M_32705	GR4F_84590	GR4M_154920
rpe_41		Ribulose-phosphate 3-epimerase	4	4	1	196653	103024				338	644	567	GRP3_67521	GR3M_92660	GR4F_93467	GR4M_17509
group_13361	rcsC_78	Sensor histidine kinase RcsC	4	4	1	196723	13				1721	2558	2348	GRP3_33857	GR3M_110449	GR4F_52730	GR4M_59992
gloC_11		Hydroxyacylglutathione hydrolase GloC	4	4	1	196653	63899				614	620	618	GRP3_45192	GR3M_36810	GR4F_46187	GR4M_93242
gloC_25		Hydroxyacylglutathione hydrolase GloC	4	4	1	196653	64024				596	611	607	GRP3_68282	GR3M_139169	GR4F_98524	GR4M_29870
bdhA_5		NADH-dependent butanol dehydrogenase A	4	4	1	196653	126541				518	1214	1023	GRP3_85763	GR3M_177102	GR4F_56117	GR4M_36088
bdhA_6		NADH-dependent butanol dehydrogenase A	4	4	1	196653	72434				449	1181	998	GRP3_84248	GR3M_34918	GR4F_42733	GR4M_37966
rplD_13		50S ribosomal protein L4	4	4	1	196653	85175				326	617	544	GRP3_69332	GR3M_30632	GR4F_06994	GR4M_170434
rcsC_339		Sensor histidine kinase RcsC	4	4	1	196653	8632				2564	2567	2566	GRP3_61346	GR3M_16168	GR4F_64720	GR4M_97289
rplD_29		50S ribosomal protein L4	4	4	1	196653	84932				620	623	622	GRP3_69709	GR3M_51399	GR4F_91366	GR4M_91245
group_133968		hypothetical protein	4	4	1	196653	103802				245	263	256	GRP3_06507	GR3M_157572	GR4F_11505	GR4M_153665
group_133974		hypothetical protein	4	4	1	196653	91384				245	248	245	GRP3_72834	GR3M_119446	GR4F_117149	GR4M_06372
yafP_24		putative N-acetyltransferase YafP	4	4	1	196653	108409				449	491	459	GRP3_58759	GR3M_07635	GR4F_139781	GR4M_179737
yafP_11		putative N-acetyltransferase YafP	4	4	1	196746	42				182	182	182	GRP3_74012	GR3M_146790	GR4F_190470	GR4M_118557
rcsC_276		Sensor histidine kinase RcsC	4	4	1	196653	122802				200	2561	879	GRP3_91197	GR3M_171106	GR4F_44177	GR4M_80938
era_36		GTPase Era	4	4	1	196653	27640				896	896	896	GRP3_42341	GR3M_29530	GR4F_73588	GR4M_85797
era_25		GTPase Era	4	4	1	196653	32732				407	899	711	GRP3_63722	GR3M_201435	GR4F_167328	GR4M_63467
ispD_22		2-C-methyl-D-erythritol 4-phosphate cytidylyltransferase	4	4	1	196653	60200				731	737	735	GRP3_24644	GR3M_37324	GR4F_10123	GR4M_47840
lacF_89		Lactose transport system permease protein LacF	4	4	1	196653	26494				848	896	882	GRP3_23539	GR3M_24207	GR4F_88038	GR4M_142545
lacF_4		Lactose transport system permease protein LacF	4	4	1	196653	49503				887	893	888	GRP3_32839	GR3M_85710	GR4F_40177	GR4M_13741
corC_5		hypothetical protein	4	4	1	196653	73725				239	1289	1026	GRP3_14641	GR3M_228058	GR4F_19021	GR4M_113478
corC_2		hypothetical protein	4	4	1	196653	6443				419	1286	968	GRP3_64371	GR3M_139003	GR4F_54740	GR4M_56830
group_134283	ydaF_3	hypothetical protein	4	4	1	196653	129383				128	566	415	GRP3_48921	GR3M_21099	GR4F_42893	GR4M_118913
group_134288	cdd_11	Cytidine deaminase	4	4	1	196653	63836				404	404	404	GRP3_57951	GR3M_36830	GR4F_160005	GR4M_65174
hpf_16		Ribosome hibernation promotion factor	4	4	1	196653	63894				542	542	542	GRP3_45198	GR3M_36804	GR4F_46182	GR4M_113924
folD_14		Bifunctional protein FolD protein	4	4	1	196653	96455				170	860	577	GRP3_29508	GR3M_31210	GR4F_79159	GR4M_139500
folD_40		Bifunctional protein FolD protein	4	4	1	196653	66546				566	839	770	GRP3_35437	GR3M_89236	GR4F_60066	GR4M_121021
folD_29		Bifunctional protein FolD protein	4	4	1	196654	231				761	860	835	GRP3_89917	GR3M_82885	GR4F_69387	GR4M_101799
tal_11		Transaldolase	4	4	1	199340	5				653	653	653	GRP3_94342	GR3M_167963	GR4F_97589	GR4M_149195
group_134572		hypothetical protein	4	4	1	196653	70162				149	680	496	GRP3_75209	GR3M_58925	GR4F_194459	GR4M_75539
group_134577		hypothetical protein	4	4	1	196653	8773				215	539	458	GRP3_78330	GR3M_58424	GR4F_98425	GR4M_138299
group_134698	rep_3	ATP-dependent DNA helicase Rep	4	4	1	196653	29644				3086	3338	3275	GRP3_26095	GR3M_98932	GR4F_16279	GR4M_76632
group_134754		hypothetical protein	4	4	1	199279	6				263	1235	644	GRP3_141146	GR3M_149626	GR4F_124469	GR4M_100934
mrpC_5		Na(+)/H(+) antiporter subunit C	4	4	1	196680	43				374	383	380	GRP3_29397	GR3M_49522	GR4F_17612	GR4M_107252
mrpD_2		Na(+)/H(+) antiporter subunit D	4	4	1	196680	42				1490	1523	1514	GRP3_29398	GR3M_49523	GR4F_17611	GR4M_129445
group_134945		hypothetical protein	4	4	1	196653	131689				167	836	387	GRP3_31086	GR3M_284192	GR4F_226490	GR4M_142599
group_135082		hypothetical protein	4	4	1	196653	38666				1364	1364	1364	GRP3_39654	GR3M_134979	GR4F_51589	GR4M_32495
murA_7		UDP-N-acetylglucosamine 1-carboxyvinyltransferase 1	4	4	1	196653	99982				1250	1295	1261	GRP3_35309	GR3M_25367	GR4F_23081	GR4M_35820
group_135207		hypothetical protein	4	4	1	196832	38				470	1022	806	GRP3_39127	GR3M_88512	GR4F_50613	GR4M_99781
group_135234		hypothetical protein	4	4	1	196653	85516				1058	1058	1058	GRP3_41631	GR3M_29133	GR4F_63304	GR4M_46471
group_135251		hypothetical protein	4	4	1	197449	15				479	485	480	GRP3_122262	GR3M_156489	GR4F_98025	GR4M_145845
group_135254		hypothetical protein	4	4	1	196653	6892				476	530	494	GRP3_35026	GR3M_110482	GR4F_104369	GR4M_142151
group_135261		hypothetical protein	4	4	1	196653	103100				284	500	445	GRP3_96499	GR3M_121560	GR4F_82471	GR4M_61010
group_135265		hypothetical protein	4	4	1	196653	103051				497	497	497	GRP3_107551	GR3M_115873	GR4F_129793	GR4M_17491
flgK_2		Flagellar hook-associated protein 1	4	4	1	196653	34829				1112	1838	1656	GRP3_39738	GR3M_22276	GR4F_50756	GR4M_21064
mraZ_39		hypothetical protein	4	4	1	196686	128				242	302	272	GRP3_24061	GR3M_164542	GR4F_55019	GR4M_129697
phoB_19		Sensory transduction protein regX3	4	4	1	196653	124184				671	701	678	GRP3_43200	GR3M_74263	GR4F_82402	GR4M_67177
aroK_82		Shikimate kinase	4	4	1	196653	39066				497	587	519	GRP3_42130	GR3M_158047	GR4F_53631	GR4M_91687
mepA_213		Multidrug export protein MepA	4	4	1	196653	26438				1361	1376	1366	GRP3_43345	GR3M_20641	GR4F_94394	GR4M_81496
abrB		Transition state regulatory protein AbrB	4	4	1	196653	8869				245	245	245	GRP3_55719	GR3M_64320	GR4F_212029	GR4M_112713
group_13564		hypothetical protein	4	4	1	197975	10			Hypothetical protein with no hits to refseq/uniprot/clusters/cdd/tigrfams/pfam overlapping another protein with hits	242	266	248	GRP3_67737	GR3M_280015	GR4F_125645	GR4M_101962
group_135675		hypothetical protein	4	4	1	196653	45363				227	1010	618	GRP3_115479	GR3M_42777	GR4F_44439	GR4M_203832
group_135704		hypothetical protein	4	4	1	197187	27				698	782	740	GRP3_63599	GR3M_101604	GR4F_103710	GR4M_71258
group_13573		hypothetical protein	4	4	1	196653	56437				242	245	243	GRP3_105286	GR3M_86869	GR4F_147653	GR4M_75194
spoVT_16		Stage V sporulation protein T	4	4	1	196686	159				389	542	503	GRP3_31618	GR3M_216558	GR4F_51970	GR4M_62710
yciV_6		5'-3' exoribonuclease	4	4	1	197035	28				809	812	809	GRP3_60070	GR3M_147827	GR4F_60298	GR4M_40963
group_135962		putative AAA domain-containing protein	4	4	1	196653	39271				170	1265	991	GRP3_50846	GR3M_11342	GR4F_96835	GR4M_155263
pdxH_27		Pyridoxine/pyridoxamine 5'-phosphate oxidase	4	4	1	196653	32731				254	425	381	GRP3_63721	GR3M_201436	GR4F_198509	GR4M_63468
group_136090		5'-nucleotidase	4	4	1	196653	115376				653	674	658	GRP3_07287	GR3M_117505	GR4F_01790	GR4M_16567
ytrA_36		HTH-type transcriptional repressor YtrA	4	4	1	196886	10				200	374	330	GRP3_45704	GR3M_49668	GR4F_66708	GR4M_178497
ytrA_28		hypothetical protein	4	4	1	196653	11146				374	374	374	GRP3_53885	GR3M_24711	GR4F_48222	GR4M_62917
drdI_7		5-deoxyribose 1-phosphate isomerase	4	4	1	196653	27194				401	1130	935	GRP3_126522	GR3M_81497	GR4F_80051	GR4M_42378
group_136273		Nucleoid-associated protein	4	4	1	196653	59606				293	356	334	GRP3_08589	GR3M_143710	GR4F_09190	GR4M_108614
group_136275		Nucleoid-associated protein	4	4	1	197831	12				350	350	350	GRP3_99881	GR3M_112551	GR4F_125433	GR4M_97261
group_136323	rpiB_2	Ribose-5-phosphate isomerase B	4	4	1	196653	60867				287	443	404	GRP3_10515	GR3M_158763	GR4F_81098	GR4M_159742
rsuA_21		Ribosomal small subunit pseudouridine synthase A	4	4	1	196653	92518				722	761	741	GRP3_69880	GR3M_133702	GR4F_113774	GR4M_60332
cdaA_12		Cyclic di-AMP synthase CdaA	4	4	1	196653	60205				905	929	911	GRP3_24640	GR3M_37328	GR4F_10119	GR4M_98197
acsA_1		Acetyl-coenzyme A synthetase	4	4	1	196653	127106				1562	1673	1645	GRP3_13057	GR3M_45215	GR4F_27070	GR4M_57646
acsA_5		Acetyl-coenzyme A synthetase	4	4	1	197248	14				248	1673	1316	GRP3_58302	GR3M_91382	GR4F_76421	GR4M_63727
acsA_7		Acetyl-coenzyme A synthetase	4	4	1	197248	5				1145	1790	1322	GRP3_63398	GR3M_139544	GR4F_75720	GR4M_63720
chrA1_1		Chromate transport protein	4	4	1	196653	118786				539	542	539	GRP3_39428	GR3M_18036	GR4F_84815	GR4M_73907
group_136530		hypothetical protein	4	4	1	196653	100564				254	608	518	GRP3_72169	GR3M_03989	GR4F_38154	GR4M_10255
group_136554		Polyphosphate:AMP phosphotransferase	4	4	1	196653	27234				857	1514	1185	GRP3_40965	GR3M_130422	GR4F_28418	GR4M_115273
cntB_1		Glutathione transport system permease protein GsiC	4	4	1	196653	8817				944	986	975	GRP3_67671	GR3M_09215	GR4F_11093	GR4M_09153
esiB_22		hypothetical protein	4	4	1	196653	123870				941	1235	1161	GRP3_15302	GR3M_22616	GR4F_118323	GR4M_160115
cbiH_1		putative cobalt-factor III C(17)-methyltransferase	4	4	1	196653	125544				689	764	739	GRP3_18829	GR3M_26527	GR4F_89893	GR4M_124782
cbiH_3		putative cobalt-factor III C(17)-methyltransferase	4	4	1	196653	118750				509	731	675	GRP3_34515	GR3M_35785	GR4F_74684	GR4M_62657
group_136784	glmM_24	Phosphoglucosamine mutase	4	4	1	196653	122000				404	1352	1115	GRP3_32824	GR3M_90536	GR4F_51289	GR4M_69043
group_136785	glmM_51	Phosphoglucosamine mutase	4	4	1	196653	79938				302	1352	875	GRP3_20281	GR3M_110745	GR4F_24344	GR4M_173835
glmM_9		Phosphoglucosamine mutase	4	4	1	196653	116558				545	1346	1145	GRP3_61934	GR3M_79118	GR4F_70007	GR4M_27872
barA_15		Sensor histidine kinase RcsC	4	4	1	196653	104184				122	3875	2057	GRP3_19852	GR3M_21468	GR4F_129820	GR4M_148662
rcsC_125		Sensor histidine kinase RcsC	4	4	1	196653	118421				2468	3932	3451	GRP3_50357	GR3M_83060	GR4F_28088	GR4M_82181
xerC_64		Tyrosine recombinase XerC	4	4	1	196653	138193				212	1106	807	GRP3_38947	GR3M_122179	GR4F_37052	GR4M_193545
xerC_163		Transposase from transposon Tn916	4	4	1	196653	19718				584	1217	1020	GRP3_62817	GR3M_218774	GR4F_85406	GR4M_38924
arnC_97		Undecaprenyl-phosphate 4-deoxy-4-formamido-L-arabinose transferase	4	4	1	196653	120485				2015	2186	2143	GRP3_23714	GR3M_63140	GR4F_28017	GR4M_89288
yfcJ_5		putative MFS-type transporter YfcJ	4	4	1	196653	108889				1172	1172	1172	GRP3_73273	GR3M_156001	GR4F_75462	GR4M_22932
group_136992		hypothetical protein	4	4	1	196653	77901				131	1163	654	GRP3_61152	GR3M_11232	GR4F_36324	GR4M_180922
group_137163		hypothetical protein	4	4	1	196653	88737				524	575	549	GRP3_53600	GR3M_113284	GR4F_70719	GR4M_95550
hsdS_2		hypothetical protein	4	4	1	196653	47103				866	1193	1111	GRP3_65943	GR3M_120278	GR4F_60422	GR4M_99173
group_137254		hypothetical protein	4	4	1	196680	44				632	962	879	GRP3_29396	GR3M_49521	GR4F_17613	GR4M_107251
sfsA_22		Sugar fermentation stimulation protein A	4	4	1	196653	27678				308	698	563	GRP3_71897	GR3M_195322	GR4F_141597	GR4M_121392
sfsA_29		Sugar fermentation stimulation protein A	4	4	1	196653	92091				644	692	680	GRP3_44711	GR3M_143570	GR4F_72862	GR4M_151836
sfsA_8		Sugar fermentation stimulation protein A	4	4	1	196653	86549				698	761	715	GRP3_56109	GR3M_03846	GR4F_10236	GR4M_139325
sfsA_2		Sugar fermentation stimulation protein A	4	4	1	196653	103020				695	704	701	GRP3_67517	GR3M_92664	GR4F_93471	GR4M_17513
group_137488		putative protein	4	4	1	196653	72410				839	1688	1475	GRP3_72438	GR3M_34923	GR4F_42738	GR4M_37954
group_137525		hypothetical protein	4	4	1	196653	24177				569	572	571	GRP3_46328	GR3M_21122	GR4F_42319	GR4M_92151
padE_9		hypothetical protein	4	4	1	197991	2				416	584	537	GRP3_51839	GR3M_174278	GR4F_91848	GR4M_131025
group_137579		hypothetical protein	4	4	1	203948	1			Investigate	356	1352	1067	GRP3_94617	GR3M_194749	GR4F_198008	GR4M_139448
mdtK_16		Multidrug export protein MepA	4	4	1	196653	121841				1331	1376	1356	GRP3_52250	GR3M_94657	GR4F_18181	GR4M_70791
murJ_56		lipid II flippase MurJ	4	4	1	196653	63256				1271	1340	1316	GRP3_62287	GR3M_30959	GR4F_113375	GR4M_67458
xerC_481		Tyrosine recombinase XerD	4	4	1	196653	31995				197	902	696	GRP3_174370	GR3M_154737	GR4F_157001	GR4M_103865
whiA_26		putative cell division protein WhiA	4	4	1	196653	86268				893	920	905	GRP3_53849	GR3M_155575	GR4F_98723	GR4M_153694
whiA_23		putative cell division protein WhiA	4	4	1	196653	27295				893	983	915	GRP3_54539	GR3M_69169	GR4F_26425	GR4M_98108
lldD_6		L-lactate dehydrogenase	4	4	1	196653	108727				1013	1013	1013	GRP3_60495	GR3M_119130	GR4F_88656	GR4M_71809
group_137910		hypothetical protein	4	4	1	197552	15				524	554	536	GRP3_63827	GR3M_184640	GR4F_90453	GR4M_101456
group_138001		hypothetical protein	4	4	1	196653	102005				1871	1931	1913	GRP3_31749	GR3M_90815	GR4F_28562	GR4M_80748
nusG_1		Transcription termination/antitermination protein NusG	4	4	1	196653	105458				428	524	500	GRP3_00917	GR3M_204733	GR4F_00480	GR4M_105216
nusG_48		Transcription termination/antitermination protein NusG	4	4	1	196653	53289				521	521	521	GRP3_10391	GR3M_39606	GR4F_92263	GR4M_172903
nusG_27		Transcription termination/antitermination protein NusG	4	4	1	196653	114681				533	533	533	GRP3_67979	GR3M_17972	GR4F_41543	GR4M_136524
group_138092		hypothetical protein	4	4	1	196653	82074				509	956	844	GRP3_28895	GR3M_24019	GR4F_10734	GR4M_15730
group_138093		hypothetical protein	4	4	1	197451	5				377	485	431	GRP3_51512	GR3M_116983	GR4F_111391	GR4M_56373
birA_10		Bifunctional ligase/repressor BirA	4	4	1	196653	28951				296	905	749	GRP3_33514	GR3M_14714	GR4F_47943	GR4M_38134
xerD_151		Tyrosine recombinase XerD	4	4	1	196653	6755				839	908	856	GRP3_34945	GR3M_112870	GR4F_40884	GR4M_141852
xerD_46		Tyrosine recombinase XerC	4	4	1	196653	46				836	866	845	GRP3_79896	GR3M_55021	GR4F_67232	GR4M_18101
fnr_3		Fumarate and nitrate reduction regulatory protein	4	4	1	196653	47845				659	659	659	GRP3_69055	GR3M_24119	GR4F_36624	GR4M_151005
group_138308		hypothetical protein	4	4	1	196653	95201				551	551	551	GRP3_65106	GR3M_106905	GR4F_21215	GR4M_78855
group_138315		hypothetical protein	4	4	1	196653	40620			Hypothetical protein with no hits to refseq/uniprot/clusters/cdd/tigrfams/pfam overlapping another protein with hits	653	701	665	GRP3_14947	GR3M_23145	GR4F_106188	GR4M_173978
group_138464	alsT_40	Amino-acid carrier protein AlsT	4	4	1	196653	78142				1448	1610	1488	GRP3_68035	GR3M_16942	GR4F_107060	GR4M_74134
rlmB_26		23S rRNA (guanosine-2'-O-)-methyltransferase RlmB	4	4	1	196653	127458				506	893	796	GRP3_101651	GR3M_111010	GR4F_24790	GR4M_69800
rlmB_22		23S rRNA (guanosine-2'-O-)-methyltransferase RlmB	4	4	1	197330	2				497	806	728	GRP3_38096	GR3M_59131	GR4F_49703	GR4M_180968
rlmB_23		23S rRNA (guanosine-2'-O-)-methyltransferase RlmB	4	4	1	196785	41				896	992	968	GRP3_40156	GR3M_142862	GR4F_44033	GR4M_113808
rlmB_27		23S rRNA (guanosine-2'-O-)-methyltransferase RlmB	4	4	1	196963	42				191	965	741	GRP3_53757	GR3M_137936	GR4F_83179	GR4M_68364
glmM_5		Phosphoglucosamine mutase	4	4	1	196653	42989				182	1358	957	GRP3_69676	GR3M_156464	GR4F_70089	GR4M_13203
glmM_20		Phosphoglucosamine mutase	4	4	1	196674	179				1430	1493	1461	GRP3_32308	GR3M_59257	GR4F_42591	GR4M_54230
group_138584	gabR_9	HTH-type transcriptional regulatory protein GabR	4	4	1	196653	41963				1409	1430	1424	GRP3_29195	GR3M_110574	GR4F_59489	GR4M_98749
sigV_5		RNA polymerase sigma factor SigV	4	4	1	196758	56				440	491	478	GRP3_20785	GR3M_61199	GR4F_24441	GR4M_28180
pglK_1		Protein glycosylation K	4	4	1	196653	33969				1691	1700	1697	GRP3_27148	GR3M_15072	GR4F_80360	GR4M_40310
pglK_14		Protein glycosylation K	4	4	1	196653	83121				164	1757	965	GRP3_78974	GR3M_102883	GR4F_184405	GR4M_02951
cymR_6		HTH-type transcriptional regulator CymR	4	4	1	196653	75441				404	419	413	GRP3_45395	GR3M_146655	GR4F_30897	GR4M_107953
aptB_67		Apulose-4-phosphate transketolase subunit B	4	4	1	196653	122117				542	923	827	GRP3_32799	GR3M_181906	GR4F_63023	GR4M_104746
aptB_36		Apulose-4-phosphate transketolase subunit B	4	4	1	196653	43378				245	947	771	GRP3_38974	GR3M_80130	GR4F_31519	GR4M_69515
aptB_15		Apulose-4-phosphate transketolase subunit B	4	4	1	196995	38				977	977	977	GRP3_52892	GR3M_87804	GR4F_61549	GR4M_69338
group_138901		hypothetical protein	4	4	1	196653	26011				1283	1283	1283	GRP3_34185	GR3M_42575	GR4F_65116	GR4M_92938
rsmI_23		Ribosomal RNA small subunit methyltransferase I	4	4	1	196653	10929				839	839	839	GRP3_36433	GR3M_29670	GR4F_74814	GR4M_101996
rsmI_42		Ribosomal RNA small subunit methyltransferase I	4	4	1	197975	11				752	845	817	GRP3_67736	GR3M_194411	GR4F_125644	GR4M_101963
rsmI_11		Ribosomal RNA small subunit methyltransferase I	4	4	1	196653	23747				773	836	818	GRP3_65681	GR3M_17034	GR4F_17693	GR4M_47771
rsmI_63		Ribosomal RNA small subunit methyltransferase I	4	4	1	204077	1			Investigate	179	830	512	GRP3_116207	GR3M_196988	GR4F_145752	GR4M_171736
pdp_2		Pyrimidine-nucleoside phosphorylase	4	4	1	196653	111072				206	1322	1043	GRP3_37203	GR3M_170940	GR4F_29174	GR4M_186303
pdp_4		Pyrimidine-nucleoside phosphorylase	4	4	1	196653	65878				854	1352	1212	GRP3_71578	GR3M_117521	GR4F_30414	GR4M_144612
cutD_15		hypothetical protein	4	4	1	196653	118771				869	869	869	GRP3_39442	GR3M_18050	GR4F_107837	GR4M_94558
group_139107		hypothetical protein	4	4	1	196653	18412				161	749	581	GRP3_46309	GR3M_08865	GR4F_93529	GR4M_34958
ywlC_13		Threonylcarbamoyl-AMP synthase	4	4	1	196653	129177				1028	1037	1030	GRP3_46364	GR3M_26341	GR4F_22608	GR4M_118047
ywlC_10		Threonylcarbamoyl-AMP synthase	4	4	1	196653	48657				1019	1088	1036	GRP3_56673	GR3M_16505	GR4F_24100	GR4M_14578
ybcJ_27		putative protein YbcJ	4	4	1	196653	56299				212	215	212	GRP3_89050	GR3M_145851	GR4F_43810	GR4M_39266
group_139298		hypothetical protein	4	4	1	196653	22842				1010	1115	1044	GRP3_53772	GR3M_80943	GR4F_81708	GR4M_108790
hndD_2		NADP-reducing hydrogenase subunit HndD	4	4	1	196653	63190				1742	1742	1742	GRP3_63967	GR3M_143611	GR4F_58970	GR4M_19617
hndD_3		NADP-reducing hydrogenase subunit HndD	4	4	1	196653	43953				290	1739	1076	GRP3_70979	GR3M_09156	GR4F_11152	GR4M_160870
group_139615		hypothetical protein	4	4	1	196653	80649				377	983	830	GRP3_42947	GR3M_52144	GR4F_83979	GR4M_24176
group_139628		hypothetical protein	4	4	1	196653	80933				986	1262	1191	GRP3_52097	GR3M_120357	GR4F_73460	GR4M_68431
rpoC_17		DNA-directed RNA polymerase subunit beta'	4	4	1	196674	177				1490	4421	3688	GRP3_32310	GR3M_59255	GR4F_42589	GR4M_54228
rpoC_29		DNA-directed RNA polymerase subunit beta'	4	4	1	196653	81561				188	3776	1942	GRP3_33581	GR3M_102662	GR4F_76672	GR4M_96720
group_139698		hypothetical protein	4	4	1	199241	3				971	1058	1014	GRP3_66078	GR3M_143319	GR4F_93180	GR4M_115209
group_139699		hypothetical protein	4	4	1	196653	14469				983	1070	1048	GRP3_35813	GR3M_55275	GR4F_10490	GR4M_02805
gyrA_30		DNA gyrase subunit A	4	4	1	196653	121521				674	2546	2078	GRP3_45412	GR3M_91618	GR4F_47102	GR4M_40859
gyrA_64		DNA gyrase subunit A	4	4	1	199908	5				437	1541	901	GRP3_97322	GR3M_189670	GR4F_116482	GR4M_140702
regX3_109		Sensory transduction protein regX3	4	4	1	196653	108537				674	686	677	GRP3_05494	GR3M_133120	GR4F_04866	GR4M_78507
sepF_1		Cell division protein SepF	4	4	1	196653	59678				470	494	482	GRP3_08613	GR3M_117130	GR4F_09212	GR4M_23678
rpoC_8		DNA-directed RNA polymerase subunit beta'	4	4	1	196653	17672				863	3650	2709	GRP3_20368	GR3M_72554	GR4F_14224	GR4M_178647
carD_20		RNA polymerase-binding transcription factor CarD	4	4	1	196653	60199				488	491	490	GRP3_70869	GR3M_180951	GR4F_75093	GR4M_47841
porB_2		Pyruvate synthase subunit PorB	4	4	1	196653	101390				932	941	936	GRP3_11752	GR3M_89160	GR4F_02943	GR4M_27085
porC_18		Pyruvate synthase subunit PorC	4	4	1	196653	101377				572	572	572	GRP3_11755	GR3M_89163	GR4F_02946	GR4M_27088
gloB_82		Hydroxyacylglutathione hydrolase	4	4	1	196653	111988				395	761	669	GRP3_69182	GR3M_128027	GR4F_91834	GR4M_117520
gloB_34		Hydroxyacylglutathione hydrolase	4	4	1	196653	8794				761	761	761	GRP3_55658	GR3M_16178	GR4F_99272	GR4M_107476
yhdJ_16		hypothetical protein	4	4	1	196653	139475				698	1247	1105	GRP3_15892	GR3M_47945	GR4F_127609	GR4M_53253
rpoC_45		DNA-directed RNA polymerase subunit beta'	4	4	1	196674	4				164	4424	1436	GRP3_73709	GR3M_138334	GR4F_54504	GR4M_122602
bzaF_6		5-hydroxybenzimidazole synthase	4	4	1	196653	138414				194	1307	1001	GRP3_18309	GR3M_50686	GR4F_189544	GR4M_133988
bzaF_4		Phosphomethylpyrimidine synthase	4	4	1	197077	20				320	1367	995	GRP3_77460	GR3M_107086	GR4F_73640	GR4M_58562
atpH_26		ATP synthase subunit delta	4	4	1	196653	121967				548	548	548	GRP3_19109	GR3M_62103	GR4F_90410	GR4M_162581
group_140302		hypothetical protein	4	4	1	198105	8				332	332	332	GRP3_146379	GR3M_107345	GR4F_105776	GR4M_215898
group_140320		hypothetical protein	4	4	1	198377	5				113	338	269	GRP3_124785	GR3M_204752	GR4F_103983	GR4M_154818
yfdH_4		Prophage bactoprenol glucosyl transferase	4	4	1	196653	120486				557	950	851	GRP3_23715	GR3M_63141	GR4F_28016	GR4M_89287
group_140384	psaC_1	Photosystem I iron-sulfur center	4	4	1	196686	200				1145	1151	1146	GRP3_24056	GR3M_79408	GR4F_55014	GR4M_71672
rsxB_55		Ion-translocating oxidoreductase complex subunit B	4	4	1	196653	85798				206	1145	910	GRP3_82604	GR3M_50088	GR4F_181968	GR4M_41671
rpsF_29		30S ribosomal protein S6	4	4	1	196653	60400				290	290	290	GRP3_132588	GR3M_164008	GR4F_104439	GR4M_124667
carA_28		Caffeate CoA-transferase	4	4	1	196653	142053				836	1586	1398	GRP3_52688	GR3M_129959	GR4F_39915	GR4M_120868
group_140545		hypothetical protein	4	4	1	196687	71				407	1241	1032	GRP3_35504	GR3M_12005	GR4F_64612	GR4M_37691
group_140651	ndhB_10	NAD(P)H-quinone oxidoreductase subunit 2, chloroplastic	4	4	1	196680	39				1481	1493	1484	GRP3_29399	GR3M_49524	GR4F_17610	GR4M_107254
gpr_65		Germination protease	4	4	1	196653	84869				806	890	869	GRP3_67754	GR3M_171006	GR4F_68412	GR4M_34765
gpr_54		Germination protease	4	4	1	199169	1				215	599	412	GRP3_185743	GR3M_150463	GR4F_103216	GR4M_113874
pbuG_3		Guanine/hypoxanthine permease PbuG	4	4	1	196653	18299				707	1370	1204	GRP3_31592	GR3M_08943	GR4F_95055	GR4M_11142
hslO_4		33 kDa chaperonin	4	4	1	196653	43959				878	878	878	GRP3_72313	GR3M_09167	GR4F_11141	GR4M_14771
group_140827		hypothetical protein	4	4	1	196653	81604				398	1913	1453	GRP3_64985	GR3M_112291	GR4F_220821	GR4M_85575
group_140846		hypothetical protein	4	4	1	196653	22608				443	461	447	GRP3_38215	GR3M_24610	GR4F_55627	GR4M_32554
ycjO_2		Inner membrane ABC transporter permease protein YcjO	4	4	1	196653	41515				650	944	869	GRP3_38467	GR3M_41673	GR4F_129503	GR4M_90918
group_140914		hypothetical protein	4	4	1	196653	23525				968	974	971	GRP3_47264	GR3M_17105	GR4F_17764	GR4M_60065
group_141098		hypothetical protein	4	4	1	196653	80943				512	1334	1035	GRP3_52099	GR3M_120358	GR4F_73457	GR4M_68429
nrdG_13		Anaerobic ribonucleoside-triphosphate reductase-activating protein	4	4	1	196653	68137				503	518	512	GRP3_43230	GR3M_83822	GR4F_48341	GR4M_38613
gdpP_13		Cyclic-di-AMP phosphodiesterase GdpP	4	4	1	196653	5301				1811	1997	1950	GRP3_44643	GR3M_97467	GR4F_63201	GR4M_45763
gdpP_4		Cyclic-di-AMP phosphodiesterase GdpP	4	4	1	196653	9067				338	2024	1313	GRP3_50290	GR3M_37172	GR4F_20819	GR4M_176255
gdh_19		NAD-specific glutamate dehydrogenase	4	4	1	196653	100724				218	1373	834	GRP3_76568	GR3M_180364	GR4F_64677	GR4M_09211
ispE_32		4-diphosphocytidyl-2-C-methyl-D-erythritol kinase	4	4	1	196653	128529				875	881	876	GRP3_100592	GR3M_92321	GR4F_75460	GR4M_10019
gdh_62		NADP-specific glutamate dehydrogenase	4	4	1	196653	112477				923	1346	1240	GRP3_07332	GR3M_172736	GR4F_01744	GR4M_96174
trmB_23		tRNA (guanine-N(7)-)-methyltransferase	4	4	1	196653	49683				248	674	557	GRP3_48625	GR3M_60100	GR4F_62793	GR4M_125277
group_141352		hypothetical protein	4	4	1	196653	117358				203	437	352	GRP3_81495	GR3M_46075	GR4F_91009	GR4M_103958
group_141358		hypothetical protein	4	4	1	196653	65829				437	536	461	GRP3_59178	GR3M_157452	GR4F_44789	GR4M_131356
gdh_33		NADP-specific glutamate dehydrogenase	4	4	1	196653	53415				629	1346	1166	GRP3_10330	GR3M_210013	GR4F_51348	GR4M_87778
gdh_11		NADP-specific glutamate dehydrogenase	4	4	1	196667	19				1331	1379	1343	GRP3_24139	GR3M_32280	GR4F_44857	GR4M_50937
yrrK_14		Putative pre-16S rRNA nuclease	4	4	1	196653	45597				422	470	434	GRP3_75449	GR3M_160365	GR4F_93117	GR4M_33340
ytrB_6		ABC transporter ATP-binding protein YtrB	4	4	1	196653	10910				899	899	899	GRP3_57023	GR3M_29666	GR4F_69644	GR4M_53941
gdh_18		NADP-specific glutamate dehydrogenase	4	4	1	196746	67				917	1340	1234	GRP3_74886	GR3M_28177	GR4F_51855	GR4M_20300
group_141650		hypothetical protein	4	4	1	197983	7				365	1130	803	GRP3_68900	GR3M_116435	GR4F_136920	GR4M_99477
glgC_66		Glucose-1-phosphate adenylyltransferase	4	4	1	196653	55459				512	1208	1031	GRP3_52238	GR3M_143059	GR4F_21318	GR4M_137031
rsxB_20		Ion-translocating oxidoreductase complex subunit B	4	4	1	196653	18226				1496	1553	1510	GRP3_42385	GR3M_08974	GR4F_65988	GR4M_11173
kduI_11		4-deoxy-L-threo-5-hexosulose-uronate ketol-isomerase	4	4	1	196653	25960				182	842	616	GRP3_70031	GR3M_23689	GR4F_99863	GR4M_149462
argF_3		Ornithine carbamoyltransferase	4	4	1	196653	101274				902	911	905	GRP3_08048	GR3M_100237	GR4F_02993	GR4M_09142
argF_48		Ornithine carbamoyltransferase	4	4	1	196653	54911				164	905	719	GRP3_66869	GR3M_13591	GR4F_189791	GR4M_161348
group_142025		hypothetical protein	4	4	1	196653	97110			Hypothetical protein with no hits to refseq/uniprot/clusters/cdd/tigrfams/pfam overlapping another protein with hits	248	356	302	GRP3_44003	GR3M_56723	GR4F_103566	GR4M_111868
cbh_22		Choloylglycine hydrolase	4	4	1	196653	5530				350	974	778	GRP3_56999	GR3M_111993	GR4F_133587	GR4M_84326
cbh_3		Choloylglycine hydrolase	4	4	1	196653	107571				977	986	982	GRP3_03046	GR3M_96899	GR4F_25391	GR4M_21627
group_142102		hypothetical protein	4	4	1	196653	53305				647	671	653	GRP3_10377	GR3M_40233	GR4F_74011	GR4M_64492
pyrC_40		Dihydroorotase	4	4	1	196653	134003				1271	1286	1274	GRP3_11145	GR3M_24527	GR4F_96149	GR4M_95044
pyrC_14		Dihydroorotase	4	4	1	196653	1560				1274	1304	1296	GRP3_47835	GR3M_39014	GR4F_45740	GR4M_56452
glsA2_3		Glutaminase 2	4	4	1	197136	32				944	1052	991	GRP3_69449	GR3M_136380	GR4F_93376	GR4M_67410
lsrA_2		Autoinducer 2 import ATP-binding protein LsrA	4	4	1	196653	47962				449	1568	787	GRP3_63017	GR3M_158890	GR4F_81450	GR4M_40676
lsrA_3		Autoinducer 2 import ATP-binding protein LsrA	4	4	1	199960	5				500	1595	963	GRP3_68572	GR3M_229643	GR4F_172172	GR4M_115200
mglA_29		Xylose import ATP-binding protein XylG	4	4	1	196842	43				377	1613	995	GRP3_72510	GR3M_55833	GR4F_153546	GR4M_31663
group_142391		hypothetical protein	4	4	1	196916	33				1274	1316	1284	GRP3_44252	GR3M_63922	GR4F_56306	GR4M_85739
group_142397		hypothetical protein	4	4	1	196653	79662				419	1787	935	GRP3_47798	GR3M_94724	GR4F_142596	GR4M_91069
group_142398		hypothetical protein	4	4	1	197640	13				1280	1280	1280	GRP3_55124	GR3M_122851	GR4F_74580	GR4M_110200
albC_3		Putative ABC transporter ATP-binding protein AlbC	4	4	1	198245	4				224	746	425	GRP3_98885	GR3M_223306	GR4F_79543	GR4M_100847
dtd_17		D-aminoacyl-tRNA deacylase	4	4	1	196653	63903				440	446	442	GRP3_45190	GR3M_36812	GR4F_46188	GR4M_93240
rhaA_5		L-rhamnose isomerase	4	4	1	196653	131693				134	1256	975	GRP3_31083	GR3M_219148	GR4F_91253	GR4M_98270
dxs_45		1-deoxy-D-xylulose-5-phosphate synthase	4	4	1	196653	81643				1721	1865	1829	GRP3_31662	GR3M_96109	GR4F_58656	GR4M_47249
dxs_20		1-deoxy-D-xylulose-5-phosphate synthase	4	4	1	196653	39352				1838	1841	1838	GRP3_38472	GR3M_41669	GR4F_41553	GR4M_111953
act_7		Methanol dehydrogenase activator	4	4	1	196653	86664				542	578	551	GRP3_85191	GR3M_141693	GR4F_73055	GR4M_22966
ispD_27		2-C-methyl-D-erythritol 4-phosphate cytidylyltransferase	4	4	1	197106	12				728	749	743	GRP3_58528	GR3M_66617	GR4F_76438	GR4M_52942
group_142808		hypothetical protein	4	4	1	196976	32				461	461	461	GRP3_37555	GR3M_163160	GR4F_105660	GR4M_151909
group_142843		hypothetical protein	4	4	1	196653	38396				587	1802	1498	GRP3_58593	GR3M_07052	GR4F_102486	GR4M_08556
group_142876		hypothetical protein	4	4	1	196653	121879				716	815	740	GRP3_41295	GR3M_92693	GR4F_18151	GR4M_75533
rbr_22		Rubrerythrin	4	4	1	196653	60537				590	590	590	GRP3_40983	GR3M_30600	GR4F_98035	GR4M_121792
ftsA_14		Cell division protein FtsA	4	4	1	196653	63822				1883	2018	1921	GRP3_41943	GR3M_47252	GR4F_35548	GR4M_52574
cidB_2		Holin-like protein CidB	4	4	1	196653	127307				692	692	692	GRP3_54107	GR3M_84452	GR4F_22299	GR4M_114503
pfkA_22		ATP-dependent 6-phosphofructokinase	4	4	1	196653	100168				875	1013	978	GRP3_74473	GR3M_115530	GR4F_91511	GR4M_71843
pfkA_52		hypothetical protein	4	4	1	200910	4				89	515	227	GRP3_132403	GR3M_245277	GR4F_204188	GR4M_198377
group_143099	pfkA_6	ATP-dependent 6-phosphofructokinase	4	4	1	196653	43958				182	1013	805	GRP3_72312	GR3M_09166	GR4F_11142	GR4M_14770
miaB_39		tRNA-2-methylthio-N(6)-dimethylallyladenosine synthase	4	4	1	196653	64083				1403	1421	1412	GRP3_45140	GR3M_122401	GR4F_81200	GR4M_61032
miaB_53		tRNA-2-methylthio-N(6)-dimethylallyladenosine synthase	4	4	1	196653	11438				368	1424	1064	GRP3_65161	GR3M_129269	GR4F_68581	GR4M_96457
group_143251		hypothetical protein	4	4	1	198418	8			Hypothetical protein with no hits to refseq/uniprot/clusters/cdd/tigrfams/pfam overlapping another protein with hits	182	1025	548	GRP3_192733	GR3M_157340	GR4F_202220	GR4M_109497
group_143293		hypothetical protein	4	4	1	202269	2				185	938	539	GRP3_116326	GR3M_132872	GR4F_189632	GR4M_191734
prpR_5		HTH-type transcriptional regulator PrpR	4	4	1	200112	3				308	308	308	GRP3_87010	GR3M_181977	GR4F_137221	GR4M_136078
msbA_15		Vitamin B12 import ATP-binding protein BtuD	4	4	1	196653	1168				1823	1868	1852	GRP3_49466	GR3M_85346	GR4F_65282	GR4M_60643
Int-Tn_37		Transposase from transposon Tn916	4	4	1	196653	69038				1199	1271	1253	GRP3_56044	GR3M_71063	GR4F_69361	GR4M_81619
group_143546		hypothetical protein	4	4	1	196653	129394			Hypothetical protein with no hits to refseq/uniprot/clusters/cdd/tigrfams/pfam overlapping another protein with hits	212	212	212	GRP3_57613	GR3M_21107	GR4F_106382	GR4M_146892
pgsA_35		CDP-diacylglycerol--glycerol-3-phosphate 3-phosphatidyltransferase	4	4	1	196653	33039				521	521	521	GRP3_70372	GR3M_36626	GR4F_43018	GR4M_83563
pgsA_57		CDP-diacylglycerol--glycerol-3-phosphate 3-phosphatidyltransferase	4	4	1	197131	22				575	587	584	GRP3_67542	GR3M_118917	GR4F_136373	GR4M_188641
group_143901		hypothetical protein	4	4	1	196653	76236				389	395	392	GRP3_106995	GR3M_138730	GR4F_84354	GR4M_176494
noc_1		Nucleoid occlusion protein	4	4	1	196653	107728				938	947	940	GRP3_00776	GR3M_162874	GR4F_00619	GR4M_18750
nadC_9		Nicotinate-nucleotide pyrophosphorylase [carboxylating]	4	4	1	196653	105559				851	857	854	GRP3_00873	GR3M_37781	GR4F_00522	GR4M_66802
group_144208	adk_1	Adenylate kinase	4	4	1	196653	85333				632	638	633	GRP3_05155	GR3M_117298	GR4F_06769	GR4M_02967
mshD_11		Mycothiol acetyltransferase	4	4	1	196653	103617				302	470	428	GRP3_05901	GR3M_87552	GR4F_07732	GR4M_37931
mshD_65		Mycothiol acetyltransferase	4	4	1	196653	33107				443	470	463	GRP3_61373	GR3M_161182	GR4F_61875	GR4M_113906
murE_39		UDP-N-acetylmuramoyl-L-alanyl-D-glutamate--2,6-diaminopimelate ligase	4	4	1	196653	98713				272	1484	1152	GRP3_08102	GR3M_144063	GR4F_03047	GR4M_96152
murE_16		UDP-N-acetylmuramoyl-L-alanyl-D-glutamate--2,6-diaminopimelate ligase	4	4	1	196653	96572				1448	1451	1450	GRP3_35304	GR3M_25372	GR4F_23077	GR4M_35816
aroB_18		3-dehydroquinate synthase	4	4	1	196653	4034				1127	1154	1133	GRP3_40529	GR3M_102160	GR4F_24545	GR4M_133349
aroB_55		3-dehydroquinate synthase	4	4	1	196955	43				899	1124	1067	GRP3_46073	GR3M_153273	GR4F_61579	GR4M_104378
group_144445		hypothetical protein	4	4	1	196653	1752				341	341	341	GRP3_11268	GR3M_44541	GR4F_158892	GR4M_158010
caiA_18		Crotonobetainyl-CoA reductase	4	4	1	196653	125776				1910	1919	1914	GRP3_24692	GR3M_43952	GR4F_96852	GR4M_52054
blaR1_11		hypothetical protein	4	4	1	196653	1202			Hypothetical protein with no hits to refseq/uniprot/clusters/cdd/tigrfams/pfam overlapping another protein with hits	179	1076	487	GRP3_107827	GR3M_125867	GR4F_227013	GR4M_46118
ftsH_57		ATP-dependent zinc metalloprotease FtsH	4	4	1	196653	5319				2225	2300	2262	GRP3_39910	GR3M_144116	GR4F_55770	GR4M_97039
rnhA_25		Ribonuclease HI	4	4	1	197196	6				473	587	558	GRP3_55419	GR3M_84128	GR4F_56457	GR4M_74539
nanR_3		HTH-type transcriptional repressor NanR	4	4	1	196653	7327				728	749	733	GRP3_55321	GR3M_52622	GR4F_67491	GR4M_06462
rspR_11		HTH-type transcriptional repressor RspR	4	4	1	196653	4261				677	704	694	GRP3_61990	GR3M_22750	GR4F_71831	GR4M_26372
argS_30		Arginine--tRNA ligase	4	4	1	196686	116				308	1751	1390	GRP3_24073	GR3M_90028	GR4F_48862	GR4M_109435
argS_17		Arginine--tRNA ligase	4	4	1	196653	20582				1745	1745	1745	GRP3_48473	GR3M_73600	GR4F_07004	GR4M_84452
fieF_5		Ferrous-iron efflux pump FieF	4	4	1	196821	40				1169	1193	1175	GRP3_26447	GR3M_80735	GR4F_33679	GR4M_134948
fieF_6		Ferrous-iron efflux pump FieF	4	4	1	196653	1048				218	1178	938	GRP3_42444	GR3M_24991	GR4F_85088	GR4M_18455
fieF_11		Ferrous-iron efflux pump FieF	4	4	1	196653	79990				503	1169	1002	GRP3_50737	GR3M_215034	GR4F_25295	GR4M_122776
murC_13		UDP-N-acetylmuramate--L-alanine ligase	4	4	1	196653	11119				1259	1373	1343	GRP3_27602	GR3M_24716	GR4F_54601	GR4M_98420
murC_11		UDP-N-acetylmuramate--L-alanine ligase	4	4	1	196653	23746				1370	1373	1372	GRP3_65682	GR3M_17033	GR4F_17692	GR4M_47770
copA_1		putative copper-importing P-type ATPase A	4	4	1	196654	421				1553	2804	2430	GRP3_00608	GR3M_28656	GR4F_05465	GR4M_22554
copA_14		putative copper-importing P-type ATPase A	4	4	1	196654	186				266	2699	1553	GRP3_62544	GR3M_108655	GR4F_58185	GR4M_59274
rplW_28		50S ribosomal protein L23	4	4	1	196653	84466				287	296	292	GRP3_42508	GR3M_173792	GR4F_78684	GR4M_90862
group_144860	rplW_49	50S ribosomal protein L23	4	4	1	196653	85179				293	293	293	GRP3_69331	GR3M_30633	GR4F_06993	GR4M_170435
copA_2		putative copper-importing P-type ATPase A	4	4	1	196653	115052				1112	2492	2147	GRP3_06016	GR3M_80053	GR4F_07848	GR4M_36937
rplW_24		50S ribosomal protein L23	4	4	1	196653	84933				296	299	296	GRP3_69708	GR3M_51400	GR4F_91365	GR4M_91244
group_144901		hypothetical protein	4	4	1	197510	21				245	779	512	GRP3_57176	GR3M_107207	GR4F_100961	GR4M_90715
recD2_20		ATP-dependent RecD-like DNA helicase	4	4	1	196670	163				629	2210	1814	GRP3_30514	GR3M_71568	GR4F_61642	GR4M_123813
recD2_54		ATP-dependent RecD-like DNA helicase	4	4	1	196653	103072				785	2201	1847	GRP3_96497	GR3M_121558	GR4F_82473	GR4M_61008
group_144978		hypothetical protein	4	4	1	196653	38164				1496	2042	1905	GRP3_32398	GR3M_07025	GR4F_49029	GR4M_08530
ygeW_2		Putative carbamoyltransferase YgeW	4	4	1	196729	112				866	1193	1110	GRP3_34993	GR3M_85981	GR4F_93042	GR4M_102512
group_145142		hypothetical protein	4	4	1	196653	21389				1217	1229	1226	GRP3_54896	GR3M_47418	GR4F_73624	GR4M_76162
group_145150		hypothetical protein	4	4	1	196653	47921				602	1214	911	GRP3_105571	GR3M_60175	GR4F_144042	GR4M_142243
group_145179		hypothetical protein	4	4	1	196653	102038				749	932	886	GRP3_73620	GR3M_125979	GR4F_28584	GR4M_84807
copA_13		putative copper-importing P-type ATPase A	4	4	1	196847	15				1559	2234	2065	GRP3_37769	GR3M_35402	GR4F_33487	GR4M_53015
copA_6		putative copper-importing P-type ATPase A	4	4	1	196653	22625				530	2612	2091	GRP3_46483	GR3M_24594	GR4F_56614	GR4M_35831
ymdB_22		2',3'-cyclic-nucleotide 2'-phosphodiesterase	4	4	1	196653	97301				773	773	773	GRP3_45971	GR3M_11374	GR4F_73822	GR4M_92779
copA_7		Copper-exporting P-type ATPase	4	4	1	196653	63794				110	2579	1472	GRP3_91401	GR3M_18599	GR4F_53963	GR4M_235124
group_145370		Multidrug efflux system ATP-binding protein	4	4	1	196653	123543				692	692	692	GRP3_83714	GR3M_31516	GR4F_50126	GR4M_104107
group_145401		hypothetical protein	4	4	1	196653	16000				740	944	893	GRP3_41222	GR3M_20064	GR4F_60685	GR4M_28961
group_145419		hypothetical protein	4	4	1	196653	79384				548	722	678	GRP3_52615	GR3M_118018	GR4F_36811	GR4M_110679
fliS_1		Flagellar secretion chaperone FliS	4	4	1	196653	34836				341	386	374	GRP3_41778	GR3M_22282	GR4F_50750	GR4M_21058
fliS_32		Flagellar secretion chaperone FliS	4	4	1	196653	120200				386	386	386	GRP3_104412	GR3M_39526	GR4F_164092	GR4M_20974
group_145455	fliS_3	Flagellar secretion chaperone FliS	4	4	1	199250	2				377	380	377	GRP3_63542	GR3M_219781	GR4F_109508	GR4M_126837
group_145520	rluD_54	hypothetical protein	4	4	1	196653	53562				884	1016	950	GRP3_56872	GR3M_42546	GR4F_106632	GR4M_70709
group_145595		hypothetical protein	4	4	1	196653	36129				167	818	655	GRP3_44865	GR3M_94459	GR4F_158947	GR4M_121571
group_145635		hypothetical protein	4	4	1	199812	4				128	830	474	GRP3_89696	GR3M_188553	GR4F_147383	GR4M_166157
group_145759		hypothetical protein	4	4	1	196653	35161				665	827	707	GRP3_48169	GR3M_36598	GR4F_149883	GR4M_65994
ldhA_10		D-lactate dehydrogenase	4	4	1	197750	13				848	992	954	GRP3_64862	GR3M_139757	GR4F_106722	GR4M_80026
mraZ_14		Transcriptional regulator MraZ	4	4	1	196653	122478				425	458	441	GRP3_65464	GR3M_94775	GR4F_27193	GR4M_138836
folP_7		Dihydropteroate synthase	4	4	1	196653	4783				821	875	861	GRP3_83443	GR3M_50415	GR4F_20083	GR4M_54151
glgB_1		1,4-alpha-glucan branching enzyme GlgB	4	4	1	196653	108150				1868	2138	1941	GRP3_00937	GR3M_03566	GR4F_00461	GR4M_84199
glgB_30		1,4-alpha-glucan branching enzyme GlgB	4	4	1	196670	269				1478	1994	1865	GRP3_41073	GR3M_69298	GR4F_24913	GR4M_46971
tagO_4		putative undecaprenyl-phosphate N-acetylglucosaminyl 1-phosphate transferase	4	4	1	196653	27391				1100	1130	1109	GRP3_46142	GR3M_58415	GR4F_23719	GR4M_54371
rplM_1		50S ribosomal protein L13	4	4	1	196653	105678				428	428	428	GRP3_04983	GR3M_58491	GR4F_00246	GR4M_151799
rplM_12		50S ribosomal protein L13	4	4	1	196653	126226				155	431	362	GRP3_37443	GR3M_80982	GR4F_51975	GR4M_172896
rplM_37		50S ribosomal protein L13	4	4	1	197442	14				431	431	431	GRP3_56183	GR3M_145028	GR4F_127460	GR4M_81348
arnC_10		Undecaprenyl-phosphate 4-deoxy-4-formamido-L-arabinose transferase	4	4	1	196657	398				836	863	856	GRP3_03477	GR3M_02193	GR4F_02556	GR4M_01394
group_146516		putative protein	4	4	1	196653	14236				1016	1076	1057	GRP3_19034	GR3M_44385	GR4F_21101	GR4M_02737
group_146517		putative protein	4	4	1	197321	12				524	1073	935	GRP3_55325	GR3M_79542	GR4F_62299	GR4M_64631
arnC_82		Undecaprenyl-phosphate 4-deoxy-4-formamido-L-arabinose transferase	4	4	1	196653	64830				569	1022	908	GRP3_29002	GR3M_83899	GR4F_24567	GR4M_129960
group_146686	oppC_9	Oligopeptide transport system permease protein OppC	4	4	1	196653	55405				359	821	705	GRP3_50284	GR3M_75893	GR4F_21845	GR4M_137475
flgC_13		Flagellar basal-body rod protein FlgC	4	4	1	196653	61532				461	464	461	GRP3_34625	GR3M_50279	GR4F_32225	GR4M_74094
flgC_6		Flagellar basal-body rod protein FlgC	4	4	1	196653	63456				431	476	458	GRP3_46441	GR3M_147114	GR4F_61235	GR4M_74892
hisA_8		1-(5-phosphoribosyl)-5-[(5-phosphoribosylamino)methylideneamino] imidazole-4-carboxamide isomerase	4	4	1	196653	94284				230	707	587	GRP3_18478	GR3M_107008	GR4F_17038	GR4M_78037
cbiF_1		Cobalt-precorrin-4 C(11)-methyltransferase	4	4	1	196653	125546				761	776	767	GRP3_18828	GR3M_26528	GR4F_89891	GR4M_124784
arnC_261		Undecaprenyl-phosphate 4-deoxy-4-formamido-L-arabinose transferase	4	4	1	196653	33972				1034	1034	1034	GRP3_27146	GR3M_15074	GR4F_80362	GR4M_40312
mglB_42		D-galactose-binding periplasmic protein	4	4	1	202608	1			Investigate	212	1055	650	GRP3_90635	GR3M_188325	GR4F_173101	GR4M_208253
uppP_33		Undecaprenyl-diphosphatase	4	4	1	196653	43270				848	872	854	GRP3_19921	GR3M_96992	GR4F_86800	GR4M_112354
rnjA_7		Ribonuclease J1	4	4	1	196670	251				1553	1658	1619	GRP3_41087	GR3M_42950	GR4F_24928	GR4M_146208
rnj1_4		Ribonuclease J1	4	4	1	197024	33				329	1658	981	GRP3_45909	GR3M_233238	GR4F_205980	GR4M_50019
arnC_428		Undecaprenyl-phosphate 4-deoxy-4-formamido-L-arabinose transferase	4	4	1	196653	34870				968	1205	1086	GRP3_76274	GR3M_152608	GR4F_31446	GR4M_74257
group_147180	rsmB_16	Ribosomal RNA small subunit methyltransferase B	4	4	1	196653	60235				1316	1328	1320	GRP3_24625	GR3M_37343	GR4F_10106	GR4M_60553
group_147216		hypothetical protein	4	4	1	196653	13279				311	1007	833	GRP3_36690	GR3M_11584	GR4F_124088	GR4M_14061
group_147220		hypothetical protein	4	4	1	196653	95761				995	1055	1022	GRP3_50011	GR3M_43717	GR4F_26593	GR4M_67099
zntA_1		Zinc/cadmium/lead-transporting P-type ATPase	4	4	1	198920	3				212	218	213	GRP3_68152	GR3M_210431	GR4F_93219	GR4M_159042
group_147310		hypothetical protein	4	4	1	197351	10				461	467	462	GRP3_52712	GR3M_82162	GR4F_75171	GR4M_153476
apgM_9		2,3-bisphosphoglycerate-independent phosphoglycerate mutase	4	4	1	196653	113012				1208	1238	1215	GRP3_30171	GR3M_15404	GR4F_57103	GR4M_30714
group_147492		hypothetical protein	4	4	1	196653	97224				917	1421	1089	GRP3_59783	GR3M_146876	GR4F_20808	GR4M_60510
cbiK_5		Sirohydrochlorin cobaltochelatase	4	4	1	196653	51284				185	962	762	GRP3_49327	GR3M_86317	GR4F_48608	GR4M_108235
group_147578		hypothetical protein	4	4	1	196653	44546				350	350	350	GRP3_34846	GR3M_06400	GR4F_49444	GR4M_42911
group_147675		hypothetical protein	4	4	1	196653	53567				146	146	146	GRP3_55736	GR3M_42551	GR4F_147223	GR4M_87053
motB_2		Peptidoglycan-associated lipoprotein	4	4	1	196687	74				758	806	782	GRP3_35501	GR3M_12002	GR4F_64615	GR4M_10967
hisZ_7		ATP phosphoribosyltransferase regulatory subunit	4	4	1	196653	7692				1139	1163	1145	GRP3_38360	GR3M_33522	GR4F_45201	GR4M_33882
trpS2_5		Tryptophan--tRNA ligase 2	4	4	1	196653	5318				1043	1118	1099	GRP3_39911	GR3M_96356	GR4F_55769	GR4M_97040
neuA_13		CMP-N,N'-diacetyllegionaminic acid synthase	4	4	1	197023	24				695	710	702	GRP3_41262	GR3M_64699	GR4F_59548	GR4M_116837
neuA_8		CMP-N,N'-diacetyllegionaminic acid synthase	4	4	1	196653	137141				554	725	682	GRP3_55672	GR3M_19457	GR4F_79239	GR4M_11342
uvrC_31		UvrABC system protein C	4	4	1	196653	32915				1781	1826	1814	GRP3_41473	GR3M_79925	GR4F_45812	GR4M_82001
group_148075		hypothetical protein	4	4	1	196653	23361				443	1319	900	GRP3_41756	GR3M_166852	GR4F_99278	GR4M_118801
dnaA_11		Chromosomal replication initiator protein DnaA	4	4	1	196653	29011				968	989	973	GRP3_48421	GR3M_14729	GR4F_63245	GR4M_16847
yajC_3		hypothetical protein	4	4	1	196653	23198				281	314	298	GRP3_48517	GR3M_48372	GR4F_93110	GR4M_147760
group_148243		hypothetical protein	4	4	1	196653	22150				377	383	381	GRP3_62204	GR3M_46015	GR4F_10056	GR4M_50973
napF_56		Ferredoxin-type protein NapF	4	4	1	196653	8272				566	1739	1445	GRP3_56010	GR3M_13249	GR4F_49305	GR4M_09405
focA_10		putative formate transporter 1	4	4	1	197594	16				809	893	872	GRP3_63499	GR3M_148858	GR4F_63509	GR4M_58751
group_148444		hypothetical protein	4	4	1	196653	141547				677	686	681	GRP3_83624	GR3M_74271	GR4F_60736	GR4M_10695
group_148451		hypothetical protein	4	4	1	196653	43750			Hypothetical protein with no hits to refseq/uniprot/clusters/cdd/tigrfams/pfam overlapping another protein with hits	329	686	488	GRP3_91772	GR3M_08451	GR4F_10824	GR4M_214588
group_148536		hypothetical protein	4	4	1	203276	1			Investigate	350	986	532	GRP3_122729	GR3M_206413	GR4F_142351	GR4M_140768
gyrB_45		DNA gyrase subunit B	4	4	1	196653	35563				1868	1958	1935	GRP3_44168	GR3M_27949	GR4F_73989	GR4M_79702
group_148569		hypothetical protein	4	4	1	196653	63801				422	947	813	GRP3_87759	GR3M_18592	GR4F_53970	GR4M_74699
group_148722		IS200/IS605 family transposase IS1341	4	4	1	197035	23				323	1172	947	GRP3_75267	GR3M_106058	GR4F_60293	GR4M_75618
gyrB_12		DNA gyrase subunit B	4	4	1	196653	25793				1346	1934	1787	GRP3_41854	GR3M_19758	GR4F_52281	GR4M_30799
group_149169		hypothetical protein	4	4	1	196653	86049				371	464	407	GRP3_91551	GR3M_169285	GR4F_174378	GR4M_82300
gyrB_25		DNA gyrase subunit B	4	4	1	196653	102746				1862	1943	1922	GRP3_28076	GR3M_89955	GR4F_77433	GR4M_38515
cysE_7		Serine acetyltransferase	4	4	1	196653	53663				647	776	680	GRP3_32564	GR3M_23293	GR4F_13576	GR4M_112416
cysE_53		Serine acetyltransferase	4	4	1	201364	3				320	647	455	GRP3_118901	GR3M_270233	GR4F_113786	GR4M_180855
cysE_40		Serine acetyltransferase	4	4	1	196653	100178				287	656	499	GRP3_104039	GR3M_183348	GR4F_100087	GR4M_71838
hndA_2		hypothetical protein	4	4	1	196653	59631				488	518	505	GRP3_08600	GR3M_13017	GR4F_09200	GR4M_82252
wecA_6		UDP-N-acetylgalactosamine-undecaprenyl-phosphate N-acetylgalactosaminephosphotransferase	4	4	1	196680	224				689	731	699	GRP3_09937	GR3M_52419	GR4F_17679	GR4M_126804
group_149391		hypothetical protein	4	4	1	196653	53401				536	959	853	GRP3_10323	GR3M_77028	GR4F_51355	GR4M_71045
group_149397		hypothetical protein	4	4	1	196653	129272				1016	1052	1031	GRP3_36943	GR3M_11399	GR4F_39052	GR4M_72275
group_149598		dITP/XTP pyrophosphatase	4	4	1	196653	129042				284	596	501	GRP3_49722	GR3M_83741	GR4F_39643	GR4M_93650
rdgB_1		dITP/XTP pyrophosphatase	4	4	1	196653	87235				587	587	587	GRP3_60510	GR3M_04013	GR4F_58162	GR4M_16937
aspS2_1		Aspartate--tRNA(Asp/Asn) ligase	4	4	1	196653	43235				1199	1325	1293	GRP3_19955	GR3M_44944	GR4F_39121	GR4M_51238
aspS2_2		Aspartate--tRNA(Asp/Asn) ligase	4	4	1	196653	142082				653	1523	1209	GRP3_50558	GR3M_89351	GR4F_39926	GR4M_136229
group_149715		hypothetical protein	4	4	1	196653	22537			Hypothetical protein with no hits to refseq/uniprot/clusters/cdd/tigrfams/pfam overlapping another protein with hits	152	617	428	GRP3_176659	GR3M_43234	GR4F_202351	GR4M_84221
group_149793		hypothetical protein	4	4	1	196653	127910				224	1508	955	GRP3_58127	GR3M_13049	GR4F_193852	GR4M_136308
group_149865		hypothetical protein	4	4	1	196688	38				587	605	591	GRP3_32675	GR3M_31943	GR4F_67101	GR4M_81212
agaSK_15		Bifunctional alpha-galactosidase/sucrose kinase AgaSK	4	4	1	196653	49615				2180	2243	2214	GRP3_32837	GR3M_85712	GR4F_40179	GR4M_102228
group_149934		hypothetical protein	4	4	1	196653	102022				1427	1439	1430	GRP3_31765	GR3M_71767	GR4F_28578	GR4M_103195
group_149979		hypothetical protein	4	4	1	199308	5			Hypothetical protein with no hits to refseq/uniprot/clusters/cdd/tigrfams/pfam overlapping another protein with hits	284	284	284	GRP3_95414	GR3M_172765	GR4F_141077	GR4M_103827
fliW_5		Flagellar assembly factor FliW	4	4	1	196653	61529				449	455	452	GRP3_34628	GR3M_50282	GR4F_32222	GR4M_74097
topA_25		DNA topoisomerase 1	4	4	1	196653	92502				851	2261	1908	GRP3_71608	GR3M_93805	GR4F_67330	GR4M_63488
wbpA_5		UDP-N-acetyl-D-glucosamine 6-dehydrogenase	4	4	1	196935	57				1313	1313	1313	GRP3_35245	GR3M_56132	GR4F_53926	GR4M_44917
group_150133		hypothetical protein	4	4	1	196653	22035				263	1766	1172	GRP3_37021	GR3M_139956	GR4F_85908	GR4M_98551
uup_2		ABC transporter ATP-binding protein uup	4	4	1	196653	49809				1544	1544	1544	GRP3_38608	GR3M_17992	GR4F_71856	GR4M_117245
grpE_29		Protein GrpE	4	4	1	196653	32709				581	623	607	GRP3_53217	GR3M_220808	GR4F_88145	GR4M_135348
group_150403		hypothetical protein	4	4	1	196653	61564				248	260	257	GRP3_47959	GR3M_47269	GR4F_32245	GR4M_86613
group_150426		hypothetical protein	4	4	1	197104	16				260	263	261	GRP3_62735	GR3M_127017	GR4F_103525	GR4M_99997
group_150444		hypothetical protein	4	4	1	196653	62241				413	1388	926	GRP3_123746	GR3M_27776	GR4F_187704	GR4M_47564
phoU_14		Phosphate-specific transport system accessory protein PhoU	4	4	1	196653	49850				590	644	630	GRP3_56842	GR3M_106427	GR4F_77039	GR4M_120774
group_150602	phoU_10	Phosphate-specific transport system accessory protein PhoU	4	4	1	198195	7				587	641	627	GRP3_65266	GR3M_116015	GR4F_114704	GR4M_94940
xerD_1		Tyrosine recombinase XerD	4	4	1	196656	411				887	908	897	GRP3_00259	GR3M_00245	GR4F_00912	GR4M_00242
rbr_42		Rubrerythrin	4	4	1	198155	8				275	539	430	GRP3_123517	GR3M_267758	GR4F_91038	GR4M_132963
rsxB_2		Ion-translocating oxidoreductase complex subunit B	4	4	1	196653	98615				1505	1577	1541	GRP3_02149	GR3M_65808	GR4F_05324	GR4M_54759
rsxB_113		Ion-translocating oxidoreductase complex subunit B	4	4	1	196653	123508				1505	1505	1505	GRP3_43037	GR3M_29497	GR4F_72105	GR4M_85681
udg_8		Type-4 uracil-DNA glycosylase	4	4	1	196653	43234				569	596	575	GRP3_19956	GR3M_44943	GR4F_39122	GR4M_51237
rbr_2		Rubrerythrin	4	4	1	196657	272				614	698	656	GRP3_03350	GR3M_02319	GR4F_02683	GR4M_01269
infC_25		Translation initiation factor IF-3	4	4	1	196653	49724				500	725	556	GRP3_48628	GR3M_60097	GR4F_62790	GR4M_86637
infC_54		Translation initiation factor IF-3	4	4	1	196653	125985				239	536	371	GRP3_186094	GR3M_213842	GR4F_74737	GR4M_231195
group_150857	infC_17	Translation initiation factor IF-3	4	4	1	196653	126091				281	818	614	GRP3_132484	GR3M_41370	GR4F_49661	GR4M_43624
trxA_49		Thioredoxin	4	4	1	196653	81458				308	308	308	GRP3_12614	GR3M_105473	GR4F_15238	GR4M_30013
group_150994		hypothetical protein	4	4	1	196653	119017				251	251	251	GRP3_60178	GR3M_213660	GR4F_81773	GR4M_99811
group_150996		hypothetical protein	4	4	1	196653	121538				206	251	239	GRP3_46950	GR3M_26462	GR4F_110057	GR4M_97993
group_150997		hypothetical protein	4	4	1	196653	115633				257	281	263	GRP3_06113	GR3M_108334	GR4F_12516	GR4M_42925
group_150998		hypothetical protein	4	4	1	196796	17				254	311	282	GRP3_36336	GR3M_64560	GR4F_49252	GR4M_21926
der_20		GTPase Der	4	4	1	196653	111772				839	1250	1082	GRP3_30065	GR3M_149524	GR4F_08507	GR4M_129498
carB_69		Carbamoyl-phosphate synthase large chain	4	4	1	196653	98779				536	3185	2519	GRP3_08064	GR3M_50720	GR4F_03009	GR4M_116066
dpaB_4		Dipicolinate synthase subunit B	4	4	1	196653	59885				575	575	575	GRP3_56291	GR3M_26314	GR4F_35570	GR4M_114752
aspC_8		Aspartate aminotransferase	4	4	1	196653	78172				1169	1193	1187	GRP3_23438	GR3M_16913	GR4F_36420	GR4M_15670
group_151345	aspC_15	Aspartate aminotransferase	4	4	1	196653	72964				257	1202	957	GRP3_59099	GR3M_130778	GR4F_33860	GR4M_78149
ams_7		Amylosucrase	4	4	1	196653	11432				209	1859	1122	GRP3_72105	GR3M_246817	GR4F_68575	GR4M_32145
group_151455		hypothetical protein	4	4	1	196653	97723				1649	2264	2108	GRP3_27366	GR3M_33474	GR4F_107389	GR4M_93632
rsgA_30		Small ribosomal subunit biogenesis GTPase RsgA	4	4	1	196908	38				2369	2390	2380	GRP3_57316	GR3M_120864	GR4F_90608	GR4M_59340
rsgA_23		hypothetical protein	4	4	1	196908	14				341	1730	1124	GRP3_59245	GR3M_139696	GR4F_95112	GR4M_199036
group_151603		hypothetical protein	4	4	1	196653	40262			Hypothetical protein with no hits to refseq/uniprot/clusters/cdd/tigrfams/pfam overlapping another protein with hits	182	209	199	GRP3_29447	GR3M_180400	GR4F_102099	GR4M_122779
prmA_8		Ribosomal protein L11 methyltransferase	4	4	1	196653	96486				953	953	953	GRP3_29520	GR3M_31223	GR4F_65662	GR4M_112847
prmA_14		Ribosomal protein L11 methyltransferase	4	4	1	196653	19733				941	941	941	GRP3_65054	GR3M_11259	GR4F_50831	GR4M_30747
group_151723		hypothetical protein	4	4	1	196653	11387				671	671	671	GRP3_29814	GR3M_61646	GR4F_48203	GR4M_96273
group_151731		hypothetical protein	4	4	1	196653	47872				653	680	660	GRP3_51948	GR3M_24126	GR4F_36617	GR4M_48995
group_151738		hypothetical protein	4	4	1	196653	47831				374	653	578	GRP3_81758	GR3M_127357	GR4F_72876	GR4M_52813
group_151761		hypothetical protein	4	4	1	196841	18				1223	1268	1234	GRP3_29958	GR3M_41882	GR4F_49237	GR4M_31686
livJ		hypothetical protein	4	4	1	196653	66745				644	1247	1093	GRP3_38643	GR3M_124650	GR4F_13320	GR4M_112658
livJ_3		hypothetical protein	4	4	1	196653	5996				293	1244	878	GRP3_49552	GR3M_96201	GR4F_57012	GR4M_132397
group_151809		hypothetical protein	4	4	1	196653	60611				221	638	529	GRP3_78525	GR3M_192963	GR4F_73563	GR4M_119606
group_151833		hypothetical protein	4	4	1	196653	102029				1322	1424	1397	GRP3_31766	GR3M_71768	GR4F_28579	GR4M_127035
ftsZ_43		Cell division protein FtsZ	4	4	1	196653	111075				719	758	748	GRP3_37206	GR3M_101318	GR4F_29171	GR4M_167594
gspF_13		Type II secretion system protein F	4	4	1	196723	19				383	1040	875	GRP3_33862	GR3M_153047	GR4F_52736	GR4M_59987
group_151983		putative uridylyltransferase	4	4	1	196653	24982				1226	1226	1226	GRP3_33899	GR3M_29036	GR4F_85853	GR4M_22121
group_152020		hypothetical protein	4	4	1	196653	809				509	563	549	GRP3_34381	GR3M_149017	GR4F_58985	GR4M_90494
group_152030		hypothetical protein	4	4	1	196653	54373				260	542	471	GRP3_37310	GR3M_23734	GR4F_79856	GR4M_104574
group_152062		hypothetical protein	4	4	1	196653	61577				689	725	702	GRP3_34616	GR3M_50270	GR4F_32234	GR4M_60076
pomA_3		Chemotaxis protein PomA	4	4	1	196687	75				653	797	725	GRP3_35500	GR3M_12001	GR4F_64616	GR4M_10966
yhbY_11		RNA-binding protein YhbY	4	4	1	196967	20				311	386	344	GRP3_36162	GR3M_70100	GR4F_83295	GR4M_87102
yhbY_5		RNA-binding protein YhbY	4	4	1	196653	114789				323	326	323	GRP3_60511	GR3M_04014	GR4F_58161	GR4M_16938
yhbY_14		RNA-binding protein YhbY	4	4	1	196653	129041				326	329	328	GRP3_49723	GR3M_83742	GR4F_39644	GR4M_93649
group_152195		hypothetical protein	4	4	1	196653	113076				344	665	584	GRP3_55039	GR3M_15467	GR4F_118936	GR4M_20022
group_152219		hypothetical protein	4	4	1	196653	85694				152	1385	735	GRP3_65698	GR3M_212428	GR4F_92951	GR4M_47302
group_152305		hypothetical protein	4	4	1	197131	35				755	968	898	GRP3_63623	GR3M_116230	GR4F_117096	GR4M_61863
group_152312		hypothetical protein	4	4	1	196653	33004				296	971	799	GRP3_76514	GR3M_89285	GR4F_105107	GR4M_41996
fruA_1		PTS system fructose-specific EIIABC component	4	4	1	196653	17337				1913	1928	1920	GRP3_42688	GR3M_86878	GR4F_20522	GR4M_43228
fruA_5		PTS system fructose-specific EIIABC component	4	4	1	197106	5				365	1922	1532	GRP3_55085	GR3M_66601	GR4F_66365	GR4M_52926
dnaN_33		Beta sliding clamp	4	4	1	196653	35473				1109	1109	1109	GRP3_44163	GR3M_27945	GR4F_73985	GR4M_79706
group_152556	yfbR_8	5'-deoxynucleotidase YfbR	4	4	1	196653	97313				578	578	578	GRP3_45964	GR3M_11367	GR4F_22623	GR4M_105407
yfbR_5		5'-deoxynucleotidase YfbR	4	4	1	196653	28145				575	575	575	GRP3_71958	GR3M_139284	GR4F_159055	GR4M_43387
group_152598		hypothetical protein	4	4	1	199578	2				128	1325	632	GRP3_108856	GR3M_304983	GR4F_140350	GR4M_80052
rpoB_2		DNA-directed RNA polymerase subunit beta	4	4	1	196653	98504				1364	3701	2746	GRP3_06422	GR3M_59234	GR4F_05269	GR4M_15830
group_152634		hypothetical protein	4	4	1	200745	2				227	557	382	GRP3_129312	GR3M_140378	GR4F_263518	GR4M_200140
group_152675		hypothetical protein	4	4	1	196653	23526				1244	1316	1292	GRP3_47263	GR3M_17104	GR4F_17763	GR4M_60064
cheC_6		CheY-P phosphatase CheC	4	4	1	196653	61551				623	626	623	GRP3_47952	GR3M_98357	GR4F_32252	GR4M_76233
rpoB_15		DNA-directed RNA polymerase subunit beta	4	4	1	196653	13188				3785	3866	3825	GRP3_44788	GR3M_11662	GR4F_56444	GR4M_48120
aroD_9		3-dehydroquinate dehydratase	4	4	1	196653	142088				455	767	689	GRP3_50554	GR3M_89347	GR4F_39922	GR4M_125809
aroD_10		3-dehydroquinate dehydratase	4	4	1	196653	122616				1313	1313	1313	GRP3_55417	GR3M_90712	GR4F_27223	GR4M_102489
group_153015		hypothetical protein	4	4	1	196653	15513				821	1556	1372	GRP3_60782	GR3M_67823	GR4F_63388	GR4M_114561
group_153021		hypothetical protein	4	4	1	200332	4				233	1559	887	GRP3_84852	GR3M_138528	GR4F_128361	GR4M_124514
yccF_9		Inner membrane protein YccF	4	4	1	197332	8				359	407	371	GRP3_62213	GR3M_140312	GR4F_67956	GR4M_92433
group_153181		hypothetical protein	4	4	1	198245	5				419	1061	879	GRP3_98886	GR3M_223305	GR4F_79544	GR4M_100848
group_153205		hypothetical protein	4	4	1	196653	15453				581	1403	1197	GRP3_65949	GR3M_49433	GR4F_72912	GR4M_23699
group_153253	hxlR_27	hypothetical protein	4	4	1	196653	45230				158	389	267	GRP3_67479	GR3M_42769	GR4F_62727	GR4M_86674
pfp_23		Pyrophosphate--fructose 6-phosphate 1-phosphotransferase	4	4	1	201526	3				410	1265	704	GRP3_68740	GR3M_191750	GR4F_132797	GR4M_122715
group_153326		hypothetical protein	4	4	1	196653	44478				209	422	367	GRP3_70800	GR3M_156073	GR4F_72930	GR4M_42890
group_153370		putative HTH-type transcriptional regulator	4	4	1	198175	10				287	371	350	GRP3_74020	GR3M_194496	GR4F_99736	GR4M_159327
group_153403		hypothetical protein	4	4	1	201735	3				875	902	881	GRP3_79193	GR3M_181536	GR4F_144703	GR4M_131824
group_153485	spo0A_62	hypothetical protein	4	4	1	198073	6				353	389	376	GRP3_122968	GR3M_231824	GR4F_176090	GR4M_76753
tcyB_1		L-cystine transport system permease protein TcyB	4	4	1	196653	107737				638	686	657	GRP3_00789	GR3M_151327	GR4F_00606	GR4M_74004
def1_23		Peptide deformylase	4	4	1	196653	113294				299	497	426	GRP3_06594	GR3M_150329	GR4F_11438	GR4M_144574
rbgA_8		Ribosome biogenesis GTPase A	4	4	1	196653	126161				842	875	866	GRP3_43566	GR3M_25383	GR4F_23779	GR4M_109603
pyrF_20		Orotidine 5'-phosphate decarboxylase	4	4	1	196653	19434				698	710	702	GRP3_55350	GR3M_96336	GR4F_30408	GR4M_37195
purQ_41		Phosphoribosylformylglycinamidine synthase subunit PurQ	4	4	1	196653	103517				365	3761	2106	GRP3_04917	GR3M_306696	GR4F_00182	GR4M_159996
yidC_14		Membrane protein insertase YidC	4	4	1	196653	25787				1214	1286	1268	GRP3_44878	GR3M_19765	GR4F_55109	GR4M_30805
yidC_43		Membrane protein insertase YidC	4	4	1	196653	140502				1298	1331	1317	GRP3_45004	GR3M_148100	GR4F_30264	GR4M_111006
yidC_63		Membrane protein insertase YidC	4	4	1	196653	140148				1184	1253	1229	GRP3_48887	GR3M_150209	GR4F_47727	GR4M_112668
carD_36		Caffeyl-CoA reductase-Etf complex subunit CarD	4	4	1	196653	137399				341	782	617	GRP3_29206	GR3M_133546	GR4F_125597	GR4M_140658
glgB_51		1,4-alpha-glucan branching enzyme GlgB	4	4	1	196653	65853				1796	2609	2405	GRP3_39166	GR3M_96030	GR4F_44799	GR4M_69029
glgB_33		1,4-alpha-glucan branching enzyme GlgB	4	4	1	196653	5574				1877	2624	2347	GRP3_63536	GR3M_69955	GR4F_55773	GR4M_61661
group_154137		hypothetical protein	4	4	1	196653	69825				176	419	358	GRP3_27305	GR3M_75744	GR4F_13369	GR4M_111130
purL_29		Phosphoribosylformylglycinamidine synthase subunit PurQ	4	4	1	196717	92				824	3818	2060	GRP3_62576	GR3M_96042	GR4F_64601	GR4M_74986
araQ_34		L-arabinose transport system permease protein AraQ	4	4	1	196653	50874				845	908	860	GRP3_29650	GR3M_04689	GR4F_62349	GR4M_21433
group_154281	araQ_22	L-arabinose transport system permease protein AraQ	4	4	1	196653	111282				722	845	814	GRP3_38675	GR3M_69692	GR4F_24708	GR4M_63753
ldh_12		L-lactate dehydrogenase	4	4	1	196653	86637				971	1076	1049	GRP3_71067	GR3M_131780	GR4F_60842	GR4M_22993
ldh_26		L-lactate dehydrogenase	4	4	1	199578	3				314	971	781	GRP3_108857	GR3M_304982	GR4F_140349	GR4M_80053
mshA_78		D-inositol-3-phosphate glycosyltransferase	4	4	1	196653	3283				1184	1460	1391	GRP3_46697	GR3M_167636	GR4F_38365	GR4M_97232
dacF_17		D-alanyl-D-alanine carboxypeptidase DacF	4	4	1	196723	40				935	1136	1085	GRP3_33878	GR3M_54625	GR4F_48763	GR4M_56903
dacF_14		D-alanyl-D-alanine carboxypeptidase DacF	4	4	1	196653	36137				1136	1136	1136	GRP3_44741	GR3M_27907	GR4F_69154	GR4M_151556
rsfS_30		Ribosomal silencing factor RsfS	4	4	1	196967	17				362	380	366	GRP3_36165	GR3M_98050	GR4F_83292	GR4M_87105
group_154623		hypothetical protein	4	4	1	199032	2				770	959	817	GRP3_68383	GR3M_130792	GR4F_97383	GR4M_106726
ycjP_3		Inner membrane ABC transporter permease protein YcjP	4	4	1	196653	23524				863	866	864	GRP3_47265	GR3M_17106	GR4F_17765	GR4M_60066
rcsC_53		hypothetical protein	4	4	1	196653	88828				329	2852	1607	GRP3_50220	GR3M_252285	GR4F_24757	GR4M_98189
immR_58		HTH-type transcriptional regulator ImmR	4	4	1	196653	26272				191	212	206	GRP3_39224	GR3M_37307	GR4F_72144	GR4M_95115
immR_48		HTH-type transcriptional regulator ImmR	4	4	1	196653	132821				140	215	196	GRP3_128569	GR3M_120025	GR4F_12852	GR4M_73051
recF_31		DNA replication and repair protein RecF	4	4	1	196653	56310				1103	1106	1105	GRP3_89051	GR3M_145852	GR4F_43811	GR4M_39265
bglF_28		PTS system beta-glucoside-specific EIIBCA component	4	4	1	196653	101540				287	1922	1513	GRP3_42453	GR3M_27614	GR4F_104855	GR4M_39193
cheW_5		Chemotaxis protein CheW	4	4	1	196653	27655				479	479	479	GRP3_42357	GR3M_29546	GR4F_75140	GR4M_117369
cheW_31		hypothetical protein	4	4	1	196653	61494				473	491	479	GRP3_68411	GR3M_117005	GR4F_32197	GR4M_127203
group_155049		hypothetical protein	4	4	1	196653	114215				722	8633	3176	GRP3_48552	GR3M_134066	GR4F_92082	GR4M_27588
group_155154		hypothetical protein	4	4	1	196653	24797				1142	1184	1160	GRP3_44106	GR3M_45619	GR4F_44546	GR4M_65336
group_155188		hypothetical protein	4	4	1	196653	136022				155	866	680	GRP3_44319	GR3M_139108	GR4F_21422	GR4M_45123
group_155259		hypothetical protein	4	4	1	196653	23602				101	113	110	GRP3_70680	GR3M_17070	GR4F_17729	GR4M_90901
group_155293		hypothetical protein	4	4	1	196653	54427				1973	2012	2001	GRP3_51588	GR3M_112266	GR4F_40192	GR4M_39750
group_155365		hypothetical protein	4	4	1	197346	15				497	545	509	GRP3_52802	GR3M_147381	GR4F_76911	GR4M_82787
group_155401		hypothetical protein	4	4	1	196653	106031				551	551	551	GRP3_54799	GR3M_117414	GR4F_25496	GR4M_80535
ce_4		Cellobiose 2-epimerase	4	4	1	196653	47840				383	1205	999	GRP3_56240	GR3M_127361	GR4F_72880	GR4M_52817
rhaR_107		HTH-type transcriptional activator RhaR	4	4	1	196653	54364				860	908	893	GRP3_62531	GR3M_23726	GR4F_51741	GR4M_35483
group_155592		hypothetical protein	4	4	1	196653	82793				857	866	863	GRP3_73786	GR3M_21610	GR4F_20336	GR4M_54864
group_155635		hypothetical protein	4	4	1	198077	12				287	440	401	GRP3_67764	GR3M_96199	GR4F_129513	GR4M_101039
group_155684		hypothetical protein	4	4	1	196653	80953				383	1178	966	GRP3_82764	GR3M_142766	GR4F_67722	GR4M_183562
ydbD_6		putative manganese catalase	4	4	1	196653	129362				191	599	464	GRP3_48926	GR3M_21094	GR4F_42888	GR4M_94873
ydbD_17		putative manganese catalase	4	4	1	196653	49907				464	626	562	GRP3_124231	GR3M_173201	GR4F_168355	GR4M_137659
group_155789		hypothetical protein	4	4	1	196653	61594			Hypothetical protein with no hits to refseq/uniprot/clusters/cdd/tigrfams/pfam overlapping another protein with hits	509	2003	1302	GRP3_138907	GR3M_238185	GR4F_26950	GR4M_52508
group_155855		hypothetical protein	4	4	1	201317	4			Hypothetical protein with no hits to refseq/uniprot/clusters/cdd/tigrfams/pfam overlapping another protein with hits	152	158	156	GRP3_188465	GR3M_296597	GR4F_161905	GR4M_211636
group_155856		hypothetical protein	4	4	1	196653	47832				128	158	150	GRP3_81757	GR3M_127358	GR4F_72877	GR4M_52814
group_156001		hypothetical protein	4	4	1	196674	74				1358	1403	1391	GRP3_38919	GR3M_54576	GR4F_36087	GR4M_18021
group_156002		hypothetical protein	4	4	1	197183	9				1442	1442	1442	GRP3_52860	GR3M_77150	GR4F_64381	GR4M_91783
group_156003		hypothetical protein	4	4	1	196674	46				1094	2588	1887	GRP3_42954	GR3M_81072	GR4F_36102	GR4M_70752
group_156008		hypothetical protein	4	4	1	196653	77717				782	2105	1772	GRP3_52589	GR3M_51963	GR4F_29632	GR4M_111517
trpB_23		Tryptophan synthase beta chain	4	4	1	196653	105949				1184	1184	1184	GRP3_04940	GR3M_65362	GR4F_00204	GR4M_18925
ydbD_3		putative manganese catalase	4	4	1	196653	26474				248	644	540	GRP3_26002	GR3M_24224	GR4F_122350	GR4M_163059
group_156073		hypothetical protein	4	4	1	196653	48853				467	467	467	GRP3_81320	GR3M_95741	GR4F_107361	GR4M_13727
group_15613		hypothetical protein	4	4	1	196653	80351				113	242	209	GRP3_64360	GR3M_106407	GR4F_21819	GR4M_125603
carA_16		Carbamoyl-phosphate synthase small chain	4	4	1	196653	15987				545	566	560	GRP3_50386	GR3M_66465	GR4F_67824	GR4M_28948
csxA_4		hypothetical protein	4	4	1	196653	44560				296	842	516	GRP3_51923	GR3M_239673	GR4F_174470	GR4M_50067
group_156183		hypothetical protein	4	4	1	196653	113630				824	986	864	GRP3_74803	GR3M_12041	GR4F_13134	GR4M_13163
group_156207		hypothetical protein	4	4	1	196653	48171				227	293	276	GRP3_10267	GR3M_64969	GR4F_55187	GR4M_90812
group_156210		hypothetical protein	4	4	1	196653	39261				293	302	296	GRP3_55977	GR3M_11349	GR4F_71957	GR4M_106498
rluB_6		Ribosomal large subunit pseudouridine synthase B	4	4	1	196653	25652				701	707	704	GRP3_34209	GR3M_56868	GR4F_36977	GR4M_48746
group_156373		hypothetical protein	4	4	1	196653	40674				413	413	413	GRP3_14987	GR3M_22335	GR4F_80110	GR4M_46999
group_156411		hypothetical protein	4	4	1	196821	36				1220	1334	1305	GRP3_26443	GR3M_80739	GR4F_33683	GR4M_102635
group_156442		hypothetical protein	4	4	1	196653	55895				218	380	339	GRP3_16056	GR3M_12348	GR4F_187666	GR4M_149785
group_156452		hypothetical protein	4	4	1	199802	5			Hypothetical protein with no hits to refseq/uniprot/clusters/cdd/tigrfams/pfam overlapping another protein with hits	389	419	401	GRP3_118688	GR3M_149753	GR4F_146999	GR4M_181820
group_156526		hypothetical protein	4	4	1	196746	75				935	1874	1639	GRP3_34814	GR3M_28184	GR4F_84838	GR4M_20307
group_156580		hypothetical protein	4	4	1	196653	124824				695	1532	1320	GRP3_18824	GR3M_55031	GR4F_112394	GR4M_18091
group_156593		hypothetical protein	4	4	1	196746	82				554	1508	1269	GRP3_34808	GR3M_28190	GR4F_40983	GR4M_20313
cobQ_3		Cobyric acid synthase	4	4	1	196653	118781				1463	1463	1463	GRP3_39433	GR3M_18041	GR4F_13524	GR4M_89533
cobQ_17		Cobyric acid synthase	4	4	1	196653	71158				1136	1499	1396	GRP3_43421	GR3M_183714	GR4F_108373	GR4M_106339
topB_10		DNA topoisomerase 3	4	4	1	196653	125412				215	2216	1215	GRP3_18857	GR3M_26498	GR4F_199733	GR4M_178726
topB_21		DNA topoisomerase 3	4	4	1	196653	110034				302	2243	1757	GRP3_48723	GR3M_145093	GR4F_19887	GR4M_116157
group_156691		hypothetical protein	4	4	1	196653	28994				824	899	880	GRP3_44586	GR3M_14741	GR4F_60780	GR4M_16859
group_156692		hypothetical protein	4	4	1	196653	80338				599	893	819	GRP3_53149	GR3M_152043	GR4F_21832	GR4M_183813
nrdD_18		Anaerobic ribonucleoside-triphosphate reductase	4	4	1	196653	76784				2393	2447	2406	GRP3_41422	GR3M_31339	GR4F_37263	GR4M_21876
group_156843		hypothetical protein	4	4	1	196653	26517				440	548	521	GRP3_39244	GR3M_37319	GR4F_58088	GR4M_112134
betI_98		HTH-type transcriptional regulator BetI	4	4	1	196653	121847				578	578	578	GRP3_50041	GR3M_97923	GR4F_18176	GR4M_98032
ycfH_15		putative metal-dependent hydrolase YcfH	4	4	1	196653	126459				725	767	755	GRP3_34165	GR3M_42881	GR4F_86590	GR4M_105378
tatD_5		D-aminoacyl-tRNA deacylase	4	4	1	196653	23584				779	791	788	GRP3_65183	GR3M_17081	GR4F_17740	GR4M_17558
dtd3_25		D-aminoacyl-tRNA deacylase	4	4	1	196875	27				692	782	759	GRP3_51298	GR3M_134890	GR4F_75916	GR4M_59113
cheC_3		CheY-P phosphatase CheC	4	4	1	196687	57				620	662	630	GRP3_35518	GR3M_12019	GR4F_53819	GR4M_37705
pstA_1		Phosphate transport system permease protein PstA	4	4	1	196653	83762				857	866	863	GRP3_29778	GR3M_112646	GR4F_05099	GR4M_45343
group_157196		hypothetical protein	4	4	1	196653	49852				815	863	851	GRP3_56840	GR3M_106425	GR4F_77041	GR4M_110012
xerC_635		Putative prophage phiRv2 integrase	4	4	1	196653	13533				314	1073	810	GRP3_53653	GR3M_204205	GR4F_100970	GR4M_114783
cdgJ_7		Cyclic di-GMP phosphodiesterase CdgJ	4	4	1	196653	61547				1256	1274	1265	GRP3_47949	GR3M_98354	GR4F_32255	GR4M_76236
cdgJ_2		Cyclic di-GMP phosphodiesterase CdgJ	4	4	1	197104	33			Hypothetical protein with no hits to refseq/uniprot/clusters/cdd/tigrfams/pfam overlapping another protein with hits	101	1304	1003	GRP3_57038	GR3M_170683	GR4F_236898	GR4M_64072
dusB_12		tRNA-dihydrouridine synthase B	4	4	1	196653	27042				974	974	974	GRP3_39226	GR3M_37310	GR4F_12792	GR4M_106256
group_157327		hypothetical protein	4	4	1	196686	167				263	1880	1149	GRP3_31610	GR3M_111242	GR4F_91938	GR4M_62702
group_157330		hypothetical protein	4	4	1	196653	18423				1679	1958	1748	GRP3_72771	GR3M_131269	GR4F_104869	GR4M_53078
group_157336		hypothetical protein	4	4	1	196653	97963				521	536	528	GRP3_36867	GR3M_104330	GR4F_32880	GR4M_49513
group_157366	csrA_30	Translational regulator CsrA	4	4	1	196653	61530				236	245	238	GRP3_34627	GR3M_50281	GR4F_32223	GR4M_74096
group_157439		Protein ADP-ribosyltransferase	4	4	1	196988	47				869	872	869	GRP3_35558	GR3M_100418	GR4F_60873	GR4M_129441
msmX_36		Oligosaccharides import ATP-binding protein MsmX	4	4	1	196653	79370				395	1112	932	GRP3_38591	GR3M_102000	GR4F_36824	GR4M_100971
mneP_7		Manganese efflux system protein MneP	4	4	1	197158	14				743	911	869	GRP3_37461	GR3M_115826	GR4F_87156	GR4M_103081
sigW_27		ECF RNA polymerase sigma factor SigW	4	4	1	196653	27041				608	611	609	GRP3_39227	GR3M_37311	GR4F_12793	GR4M_106257
lexA_15		LexA repressor	4	4	1	196653	118783				587	587	587	GRP3_39431	GR3M_18039	GR4F_84812	GR4M_73911
comFB_2		hypothetical protein	4	4	1	196653	61546				263	962	581	GRP3_47948	GR3M_98353	GR4F_32256	GR4M_76237
group_157844		hypothetical protein	4	4	1	196653	140366				440	440	440	GRP3_46559	GR3M_168333	GR4F_79292	GR4M_100374
group_157889		GTP cyclohydrolase 1 type 2	4	4	1	196653	20577				770	785	773	GRP3_48469	GR3M_73596	GR4F_36988	GR4M_107098
group_157891		GTP cyclohydrolase 1 type 2	4	4	1	196653	23108				734	794	779	GRP3_67690	GR3M_128342	GR4F_106245	GR4M_64648
group_157919	metI_7	D-methionine transport system permease protein MetI	4	4	1	196653	76682				638	674	659	GRP3_46728	GR3M_228622	GR4F_69832	GR4M_101159
group_157961		hypothetical protein	4	4	1	196653	53690				410	410	410	GRP3_48476	GR3M_73603	GR4F_07000	GR4M_84455
group_158016		hypothetical protein	4	4	1	197484	7				437	458	452	GRP3_141051	GR3M_90506	GR4F_108580	GR4M_192504
group_158026		hypothetical protein	4	4	1	196653	86011				437	458	447	GRP3_69635	GR3M_149726	GR4F_34062	GR4M_38440
group_158108	clsA_26	Major cardiolipin synthase ClsA	4	4	1	196691	152				1205	1502	1424	GRP3_55064	GR3M_65915	GR4F_10532	GR4M_113025
entS_11		hypothetical protein	4	4	1	196653	114898				254	1946	1521	GRP3_55289	GR3M_32673	GR4F_20792	GR4M_96730
dnaA_2		Chromosomal replication initiator protein DnaA	4	4	1	196653	64122				854	1004	966	GRP3_63856	GR3M_33034	GR4F_26380	GR4M_03085
ybhL_3		Inner membrane protein YbhL	4	4	1	196653	44054				716	722	717	GRP3_91317	GR3M_08493	GR4F_10867	GR4M_05279
serA_7		D-3-phosphoglycerate dehydrogenase	4	4	1	196653	100919				1172	1172	1172	GRP3_79974	GR3M_88132	GR4F_25438	GR4M_10278
serA_23		D-3-phosphoglycerate dehydrogenase	4	4	1	196653	100871				182	1172	869	GRP3_83799	GR3M_169625	GR4F_69635	GR4M_29386
ywtE_4		5-amino-6-(5-phospho-D-ribitylamino)uracil phosphatase YwtE	4	4	1	196653	4345				443	815	722	GRP3_119890	GR3M_50423	GR4F_210704	GR4M_54159
mreB_1		Cell shape-determining protein MreB	4	4	1	196653	105620				980	1025	1002	GRP3_00894	GR3M_58502	GR4F_00502	GR4M_46638
group_158805		hypothetical protein	4	4	1	196653	88821				320	491	448	GRP3_55106	GR3M_92129	GR4F_24750	GR4M_88882
group_158840		hypothetical protein	4	4	1	196653	1479				413	1931	1539	GRP3_02327	GR3M_136398	GR4F_153374	GR4M_128680
group_158877		hypothetical protein	4	4	1	196653	82104				596	1349	1148	GRP3_02982	GR3M_25899	GR4F_10704	GR4M_15759
group_158880		hypothetical protein	4	4	1	196828	49			Hypothetical protein with no hits to refseq/uniprot/clusters/cdd/tigrfams/pfam overlapping another protein with hits	521	2294	1324	GRP3_32908	GR3M_127520	GR4F_42138	GR4M_197410
group_158911		putative oxidoreductase	4	4	1	196653	59623				845	857	849	GRP3_08595	GR3M_15969	GR4F_09195	GR4M_142799
group_158914		putative oxidoreductase	4	4	1	196653	106358				689	845	806	GRP3_45017	GR3M_68763	GR4F_19916	GR4M_154232
group_158920		putative oxidoreductase	4	4	1	196653	131871				842	848	846	GRP3_31064	GR3M_47777	GR4F_57316	GR4M_26035
dinB_8		DNA polymerase IV	4	4	1	196653	115601				278	278	278	GRP3_06144	GR3M_133074	GR4F_12484	GR4M_14964
dinB_54		DNA polymerase IV	4	4	1	196819	48				263	392	326	GRP3_46281	GR3M_102012	GR4F_38720	GR4M_100484
group_159007		hypothetical protein	4	4	1	196653	115586				482	536	522	GRP3_06160	GR3M_74313	GR4F_12469	GR4M_14978
group_159008		hypothetical protein	4	4	1	196653	48177				506	539	530	GRP3_40568	GR3M_164747	GR4F_59410	GR4M_145737
group_159016		hypothetical protein	4	4	1	196653	9836				347	497	459	GRP3_81201	GR3M_136273	GR4F_75702	GR4M_123786
group_159025		hypothetical protein	4	4	1	196653	27550				521	551	528	GRP3_56247	GR3M_72099	GR4F_85056	GR4M_55355
metF_17		5,10-methylenetetrahydrofolate reductase	4	4	1	196653	87848				866	866	866	GRP3_86678	GR3M_185169	GR4F_124752	GR4M_11461
mtaD_7		5-methylthioadenosine/S-adenosylhomocysteine deaminase	4	4	1	196653	68076				1238	1340	1294	GRP3_43238	GR3M_105963	GR4F_94339	GR4M_48327
patA_7		Peptidoglycan O-acetyltransferase	4	4	1	196653	51334				1259	1439	1394	GRP3_27527	GR3M_48538	GR4F_35737	GR4M_146640
scpA_33		Segregation and condensation protein A	4	4	1	196653	53384				488	806	724	GRP3_10309	GR3M_98262	GR4F_75044	GR4M_115866
patA_8		Peptidoglycan O-acetyltransferase	4	4	1	196653	26046				1385	1442	1406	GRP3_34198	GR3M_56857	GR4F_23964	GR4M_49218
patA_19		hypothetical protein	4	4	1	196653	19500				413	1394	1052	GRP3_44401	GR3M_102800	GR4F_101876	GR4M_37209
scpA_11		Segregation and condensation protein A	4	4	1	196653	25657				776	776	776	GRP3_34204	GR3M_56863	GR4F_36972	GR4M_48751
patA_10		Peptidoglycan O-acetyltransferase	4	4	1	196653	86601				1403	1442	1412	GRP3_79620	GR3M_41931	GR4F_25468	GR4M_08391
group_159188		hypothetical protein	4	4	1	196653	25996				260	662	552	GRP3_34203	GR3M_56862	GR4F_36971	GR4M_48752
appA_1		hypothetical protein	4	4	1	196653	60841				1409	1790	1694	GRP3_10495	GR3M_58123	GR4F_38655	GR4M_60490
group_15923		hypothetical protein	4	4	1	196773	36				1556	1622	1605	GRP3_43642	GR3M_39885	GR4F_27289	GR4M_18707
patA_20		Peptidoglycan O-acetyltransferase	4	4	1	196653	1535				1328	1433	1406	GRP3_47661	GR3M_39038	GR4F_66513	GR4M_47159
patA_87		hypothetical protein	4	4	1	196905	23				659	1403	904	GRP3_52040	GR3M_248024	GR4F_66806	GR4M_130118
patA_48		Peptidoglycan O-acetyltransferase	4	4	1	197367	10				683	1427	1241	GRP3_59363	GR3M_81492	GR4F_72142	GR4M_67086
group_159353	truA_29	tRNA pseudouridine synthase A	4	4	1	196653	82222				755	776	770	GRP3_15170	GR3M_56238	GR4F_29476	GR4M_103692
truA_23		tRNA pseudouridine synthase A	4	4	1	196653	71143				320	755	646	GRP3_43428	GR3M_108193	GR4F_205320	GR4M_63773
patA_97		Peptidoglycan O-acetyltransferase	4	4	1	201940	2				1421	1421	1421	GRP3_72485	GR3M_172394	GR4F_98882	GR4M_133993
group_159402		hypothetical protein	4	4	1	196740	2				728	743	739	GRP3_34463	GR3M_25598	GR4F_88136	GR4M_51171
group_159427		hypothetical protein	4	4	1	196653	138422				494	680	617	GRP3_18316	GR3M_50693	GR4F_83823	GR4M_83547
tusA_4		hypothetical protein	4	4	1	196653	42367				605	611	607	GRP3_108259	GR3M_54951	GR4F_61023	GR4M_29813
group_159538		hypothetical protein	4	4	1	196653	34077				626	968	882	GRP3_22232	GR3M_92812	GR4F_14274	GR4M_96497
group_159539		hypothetical protein	4	4	1	196653	55454				752	788	779	GRP3_39357	GR3M_136282	GR4F_21314	GR4M_122873
group_159571		hypothetical protein	4	4	1	196653	121507				788	812	794	GRP3_23593	GR3M_49745	GR4F_47116	GR4M_40873
group_159577		hypothetical protein	4	4	1	196653	56171				125	998	778	GRP3_67831	GR3M_155225	GR4F_60309	GR4M_11052
group_159603		hypothetical protein	4	4	1	196653	125774				290	338	326	GRP3_24690	GR3M_43950	GR4F_144620	GR4M_144881
group_159622		hypothetical protein	4	4	1	196653	122474				299	326	319	GRP3_100395	GR3M_94779	GR4F_27189	GR4M_125159
celA_10		hypothetical protein	4	4	1	196653	111779				1043	1175	1122	GRP3_30058	GR3M_102149	GR4F_08514	GR4M_83951
group_159683		Calcium-transporting ATPase 1	4	4	1	196653	124708				269	2726	1659	GRP3_27712	GR3M_50659	GR4F_137613	GR4M_188968
group_159707		hypothetical protein	4	4	1	196653	136538				233	248	244	GRP3_28457	GR3M_101079	GR4F_106537	GR4M_115659
group_159715		hypothetical protein	4	4	1	196653	28404				251	257	252	GRP3_64250	GR3M_220140	GR4F_147796	GR4M_213063
group_159718		hypothetical protein	4	4	1	197001	64				236	266	255	GRP3_78911	GR3M_267543	GR4F_124589	GR4M_39471
group_159744		Gluconeogenesis factor	4	4	1	196653	27576				1034	1040	1035	GRP3_29949	GR3M_72092	GR4F_23941	GR4M_68566
oppB_16		Oligopeptide transport system permease protein OppB	4	4	1	196653	27182				995	998	997	GRP3_29953	GR3M_69165	GR4F_49852	GR4M_82288
group_159865	hldD_13	hypothetical protein	4	4	1	196653	3280				554	2177	1454	GRP3_46694	GR3M_149536	GR4F_38362	GR4M_97229
group_159889		hypothetical protein	4	4	1	196653	142863				1262	1292	1284	GRP3_60755	GR3M_18397	GR4F_19268	GR4M_83439
group_159935		hypothetical protein	4	4	1	196653	41273				701	1637	1163	GRP3_64824	GR3M_203158	GR4F_25735	GR4M_83379
group_159999	yeeO_43	putative FMN/FAD exporter YeeO	4	4	1	196653	49561				1388	1388	1388	GRP3_68240	GR3M_56180	GR4F_55619	GR4M_74319
truB_31		tRNA pseudouridine synthase B	4	4	1	196653	54387				866	866	866	GRP3_37320	GR3M_23744	GR4F_74122	GR4M_139352
group_160124	truB_26	tRNA pseudouridine synthase B	4	4	1	196653	86407				812	896	854	GRP3_82606	GR3M_88234	GR4F_88434	GR4M_79242
rhaR_147		HTH-type transcriptional activator RhaR	4	4	1	196653	23527				866	872	869	GRP3_47262	GR3M_17103	GR4F_17762	GR4M_60063
yteP_75		putative multiple-sugar transport system permease YteP	4	4	1	196653	14636				278	923	745	GRP3_39380	GR3M_66594	GR4F_181746	GR4M_99902
group_160262		hypothetical protein	4	4	1	196653	24042				284	293	290	GRP3_39720	GR3M_71488	GR4F_13589	GR4M_78442
group_160277		hypothetical protein	4	4	1	196653	100169				290	344	303	GRP3_74472	GR3M_115529	GR4F_91510	GR4M_71842
metH_7		Methionine synthase	4	4	1	196653	8352				284	2465	1393	GRP3_41900	GR3M_13278	GR4F_54880	GR4M_09376
group_160382		hypothetical protein	4	4	1	196653	117367			Hypothetical protein with no hits to refseq/uniprot/clusters/cdd/tigrfams/pfam overlapping another protein with hits	422	461	447	GRP3_102734	GR3M_46082	GR4F_105290	GR4M_75801
group_160385		hypothetical protein	4	4	1	196653	85650			Hypothetical protein with no hits to refseq/uniprot/clusters/cdd/tigrfams/pfam overlapping another protein with hits	200	470	335	GRP3_123963	GR3M_199130	GR4F_105727	GR4M_174879
group_160390		hypothetical protein	4	4	1	197136	35				425	455	447	GRP3_72555	GR3M_153514	GR4F_62106	GR4M_67412
bcrB_5		hypothetical protein	4	4	1	196653	18519				608	764	725	GRP3_42695	GR3M_72177	GR4F_54594	GR4M_42979
group_160459		hypothetical protein	4	4	1	196653	18124				725	725	725	GRP3_42696	GR3M_72176	GR4F_54595	GR4M_42980
group_160466		hypothetical protein	4	4	1	196653	119728				725	725	725	GRP3_93822	GR3M_182842	GR4F_46793	GR4M_71128
group_160484		hypothetical protein	4	4	1	197170	8				1127	1130	1129	GRP3_42765	GR3M_123144	GR4F_55151	GR4M_93250
group_160492		hypothetical protein	4	4	1	196653	77935				1115	1115	1115	GRP3_68743	GR3M_11247	GR4F_36309	GR4M_23591
group_160567	rlmH_28	Ribosomal RNA large subunit methyltransferase H	4	4	1	196653	123507				482	482	482	GRP3_43038	GR3M_29498	GR4F_72104	GR4M_85682
rlmH_19		Ribosomal RNA large subunit methyltransferase H	4	4	1	196653	32725				482	482	482	GRP3_51074	GR3M_125883	GR4F_72156	GR4M_71702
ileS_13		Isoleucine--tRNA ligase	4	4	1	196653	28489				500	2765	1748	GRP3_43884	GR3M_32701	GR4F_84592	GR4M_154919
group_160609	ileS_11	Isoleucine--tRNA ligase	4	4	1	196653	56122				152	2756	1697	GRP3_96136	GR3M_40773	GR4F_26345	GR4M_206284
ltaE_10		Low specificity L-threonine aldolase	4	4	1	196653	128190				1034	1034	1034	GRP3_66787	GR3M_75423	GR4F_51680	GR4M_58228
group_160675		hypothetical protein	4	4	1	196653	21152				1013	1013	1013	GRP3_48129	GR3M_47406	GR4F_99578	GR4M_86634
group_160688		hypothetical protein	4	4	1	196653	122049				1001	1034	1017	GRP3_48693	GR3M_195397	GR4F_28314	GR4M_81007
group_160695		hypothetical protein	4	4	1	196653	16971				995	1013	1008	GRP3_58513	GR3M_60812	GR4F_79315	GR4M_65222
cssS_1		Sensor histidine kinase CssS	4	4	1	197433	2				956	1277	1177	GRP3_52479	GR3M_81557	GR4F_72514	GR4M_104720
smc_29		Chromosome partition protein Smc	4	4	1	196653	115572				1061	3569	2942	GRP3_06174	GR3M_74326	GR4F_12456	GR4M_14991
group_160772	tarA_3	N-acetylglucosaminyldiphosphoundecaprenol N-acetyl-beta-D-mannosaminyltransferase	4	4	1	196653	21394				719	749	728	GRP3_49121	GR3M_47421	GR4F_73627	GR4M_76166
tarA_1		N-acetylglucosaminyldiphosphoundecaprenol N-acetyl-beta-D-mannosaminyltransferase	4	4	1	196653	21135				215	716	434	GRP3_102346	GR3M_179822	GR4F_26472	GR4M_50982
tagA_5		N-acetylglucosaminyldiphosphoundecaprenol N-acetyl-beta-D-mannosaminyltransferase	4	4	1	196653	23609				215	875	638	GRP3_101483	GR3M_17064	GR4F_17723	GR4M_178036
recN_18		DNA repair protein RecN	4	4	1	196653	39338				1676	1676	1676	GRP3_50963	GR3M_41656	GR4F_41562	GR4M_67389
group_16088	smc_76	Chromosome partition protein Smc	4	4	1	196653	108276				3548	3569	3563	GRP3_05060	GR3M_54312	GR4F_06673	GR4M_15201
group_160921		hypothetical protein	4	4	1	196653	61628				371	374	372	GRP3_53527	GR3M_159093	GR4F_70360	GR4M_35000
group_160944		hypothetical protein	4	4	1	196653	61576				398	401	398	GRP3_34615	GR3M_50269	GR4F_32235	GR4M_60075
rsxG_42		Na(+)-translocating ferredoxin:NAD(+) oxidoreductase complex subunit G	4	4	1	199596	5				191	611	439	GRP3_99538	GR3M_219677	GR4F_195259	GR4M_245299
betI_104		hypothetical protein	4	4	1	197532	6				503	539	522	GRP3_163399	GR3M_176225	GR4F_146081	GR4M_81309
mepM_1		hypothetical protein	4	4	1	196653	81048				233	1046	651	GRP3_76418	GR3M_119283	GR4F_59042	GR4M_81244
pafC_17		Protein PafC	4	4	1	196653	142243				932	935	934	GRP3_02438	GR3M_146239	GR4F_58724	GR4M_82840
smc_76		Chromosome partition protein Smc	4	4	1	196653	134334				3557	3566	3560	GRP3_22692	GR3M_109576	GR4F_26533	GR4M_27882
panC_11		Pantothenate synthetase	4	4	1	196653	126844				842	911	876	GRP3_35704	GR3M_58520	GR4F_40910	GR4M_58762
smc_493		Chromosome partition protein Smc	4	4	1	196653	66864				2978	3560	3414	GRP3_35001	GR3M_70673	GR4F_13282	GR4M_107543
group_161456		hypothetical protein	4	4	1	196653	112498				209	218	211	GRP3_07355	GR3M_55092	GR4F_01722	GR4M_54972
group_161459		hypothetical protein	4	4	1	197724	9				203	212	209	GRP3_133489	GR3M_227635	GR4F_85972	GR4M_142804
asnO_11		Asparagine synthetase [glutamine-hydrolyzing] 3	4	4	1	196680	89				629	1859	1551	GRP3_09962	GR3M_112546	GR4F_17653	GR4M_123315
smc_222		Chromosome partition protein Smc	4	4	1	196653	87252				743	3572	2186	GRP3_60507	GR3M_04010	GR4F_58165	GR4M_16933
yknY_65		putative ABC transporter ATP-binding protein YknY	4	4	1	197589	12				287	683	584	GRP3_69763	GR3M_117610	GR4F_66218	GR4M_175948
group_161604		putative Hsp20 family chaperone	4	4	1	197833	11				338	431	407	GRP3_72349	GR3M_160035	GR4F_120163	GR4M_109842
group_161607		putative Hsp20 family chaperone	4	4	1	196653	96338				419	419	419	GRP3_82276	GR3M_135236	GR4F_99016	GR4M_41936
cobT_14		Nicotinate-nucleotide--dimethylbenzimidazole phosphoribosyltransferase	4	4	1	196653	110054				1052	1112	1097	GRP3_43405	GR3M_160858	GR4F_19869	GR4M_97006
speA_18		Arginine decarboxylase	4	4	1	196653	42722				1466	1553	1519	GRP3_57214	GR3M_98129	GR4F_20931	GR4M_49777
group_161773		hypothetical protein	4	4	1	196653	78167				329	407	387	GRP3_23433	GR3M_16918	GR4F_36425	GR4M_15675
rsgA_6		Small ribosomal subunit biogenesis GTPase RsgA	4	4	1	196653	60244				887	899	891	GRP3_24621	GR3M_37347	GR4F_10102	GR4M_100675
rsgA_20		Small ribosomal subunit biogenesis GTPase RsgA	4	4	1	196653	60239				881	893	887	GRP3_47149	GR3M_114226	GR4F_94530	GR4M_60557
rlmN_13		putative dual-specificity RNA methyltransferase RlmN	4	4	1	196653	60038				1022	1043	1037	GRP3_24624	GR3M_37344	GR4F_10105	GR4M_126454
ylmC_18		putative sporulation protein YlmC	4	4	1	196653	122619				176	263	241	GRP3_55413	GR3M_90715	GR4F_27220	GR4M_102486
group_161959		hypothetical protein	4	4	1	196653	97724				1190	1241	1228	GRP3_27367	GR3M_33475	GR4F_107388	GR4M_93631
group_162004		hypothetical protein	4	4	1	196653	91469				548	794	655	GRP3_53919	GR3M_84773	GR4F_57473	GR4M_17695
group_162033		hypothetical protein	4	4	1	196653	46143				707	713	711	GRP3_43211	GR3M_84435	GR4F_52606	GR4M_153180
pstS1_1		Phosphate-binding protein PstS 1	4	4	1	196653	83760				461	848	744	GRP3_29776	GR3M_112648	GR4F_05101	GR4M_45341
pstS_12		Phosphate-binding protein PstS	4	4	1	196653	142934				785	944	836	GRP3_67170	GR3M_25492	GR4F_43767	GR4M_79343
cinA_39		Putative competence-damage inducible protein	4	4	1	196653	142859				899	1259	1165	GRP3_60757	GR3M_18399	GR4F_19266	GR4M_113958
ctpV_1		Manganese-exporting P-type ATPase	4	4	1	196653	70670				851	1358	1104	GRP3_32093	GR3M_51609	GR4F_92319	GR4M_110129
lacZ_48		Beta-galactosidase	4	4	1	196653	26945				671	2534	2018	GRP3_33280	GR3M_11301	GR4F_90679	GR4M_85852
group_162373		IS5 family transposase ISShsa1	4	4	1	196653	48809				659	920	854	GRP3_38866	GR3M_65479	GR4F_87437	GR4M_90268
btuD_200		hypothetical protein	4	4	1	196653	15489				299	1649	914	GRP3_57563	GR3M_49464	GR4F_58195	GR4M_23730
hisK_47		Histidinol-phosphatase	4	4	1	196653	90694				785	872	816	GRP3_88721	GR3M_142628	GR4F_93016	GR4M_148268
group_16242		hypothetical protein	4	4	1	196653	142321				635	644	641	GRP3_02362	GR3M_42105	GR4F_09666	GR4M_14209
group_16243		hypothetical protein	4	4	1	196653	54983				878	1121	992	GRP3_37862	GR3M_69515	GR4F_44994	GR4M_45776
yheH_2		putative ABC transporter ATP-binding protein	4	4	1	196653	27005				1790	1796	1794	GRP3_70460	GR3M_111290	GR4F_12807	GR4M_74545
group_162506		hypothetical protein	4	4	1	196956	51				863	863	863	GRP3_47321	GR3M_169488	GR4F_116637	GR4M_79390
group_162510		hypothetical protein	4	4	1	196653	78084				818	863	851	GRP3_61736	GR3M_74170	GR4F_53313	GR4M_47290
group_162534		hypothetical protein	4	4	1	196653	7298				1109	1688	1543	GRP3_43266	GR3M_33589	GR4F_76855	GR4M_06487
gpsA_14		Glycerol-3-phosphate dehydrogenase [NAD(P)+]	4	4	1	196653	81624				254	1001	814	GRP3_43720	GR3M_109009	GR4F_50095	GR4M_116033
gpsA_20		Glycerol-3-phosphate dehydrogenase [NAD(P)+]	4	4	1	196653	33028				464	1001	866	GRP3_73871	GR3M_36632	GR4F_43023	GR4M_133827
group_16258		hypothetical protein	4	4	1	196653	97312				890	893	891	GRP3_45965	GR3M_11368	GR4F_22621	GR4M_105406
group_162586	gpsA_16	Glycerol-3-phosphate dehydrogenase [NAD(P)+]	4	4	1	196653	60187				434	1004	806	GRP3_58713	GR3M_236804	GR4F_49893	GR4M_47852
def_26		Peptide deformylase	4	4	1	196653	132802				383	410	403	GRP3_51276	GR3M_31237	GR4F_81257	GR4M_92819
metK_64		S-adenosylmethionine synthase	4	4	1	199013	7				1139	1151	1146	GRP3_68888	GR3M_198856	GR4F_126253	GR4M_117251
metK_45		S-adenosylmethionine synthase	4	4	1	198999	5				581	1115	833	GRP3_88169	GR3M_181365	GR4F_179090	GR4M_125373
group_162912		hypothetical protein	4	4	1	196653	97322				659	659	659	GRP3_57927	GR3M_11355	GR4F_104302	GR4M_102134
group_162919		hypothetical protein	4	4	1	196653	75544			Hypothetical protein with no hits to refseq/uniprot/clusters/cdd/tigrfams/pfam overlapping another protein with hits	623	650	643	GRP3_69345	GR3M_47681	GR4F_20543	GR4M_184326
bcrB_10		Bacitracin transport permease protein BcrB	4	4	1	196653	38293				761	782	775	GRP3_59190	GR3M_43607	GR4F_29278	GR4M_102551
tsaE_6		tRNA threonylcarbamoyladenosine biosynthesis protein TsaE	4	4	1	196653	129099				350	587	449	GRP3_59463	GR3M_26357	GR4F_22651	GR4M_139921
tsaE_27		tRNA threonylcarbamoyladenosine biosynthesis protein TsaE	4	4	1	203551	2			Investigate	200	431	324	GRP3_117144	GR3M_251839	GR4F_234392	GR4M_191268
group_163084		Cytidine diphosphoramidate kinase	4	4	1	197035	27				536	536	536	GRP3_60069	GR3M_147828	GR4F_60297	GR4M_40962
fliD_8		hypothetical protein	4	4	1	196653	120201				161	2120	1215	GRP3_104411	GR3M_39525	GR4F_164091	GR4M_20975
group_163316		hypothetical protein	4	4	1	196653	82593				575	575	575	GRP3_76185	GR3M_133960	GR4F_20310	GR4M_40440
lexA_98		hypothetical protein	4	4	1	202533	1			Investigate	398	575	495	GRP3_169371	GR3M_204152	GR4F_183993	GR4M_184127
group_163328		hypothetical protein	4	4	1	196653	48070				251	467	396	GRP3_104398	GR3M_24184	GR4F_43932	GR4M_195767
group_163388		hypothetical protein	4	4	1	198497	7			Hypothetical protein with no hits to refseq/uniprot/clusters/cdd/tigrfams/pfam overlapping another protein with hits	392	413	398	GRP3_91988	GR3M_186245	GR4F_134682	GR4M_119148
rbfA_1		Ribosome-binding factor A	4	4	1	196653	37118				350	392	369	GRP3_00994	GR3M_110850	GR4F_00406	GR4M_106283
rbfA_31		Ribosome-binding factor A	4	4	1	196653	39259				392	530	426	GRP3_57931	GR3M_11351	GR4F_97342	GR4M_90099
ydeA_8		putative protease YdeA	4	4	1	196653	142245				638	638	638	GRP3_02437	GR3M_78270	GR4F_58723	GR4M_82841
ydeA_14		putative protease YdeA	4	4	1	196653	73840				479	632	593	GRP3_43123	GR3M_142075	GR4F_19069	GR4M_155594
panD_10		Aspartate 1-decarboxylase	4	4	1	196653	126843				398	404	401	GRP3_35705	GR3M_58521	GR4F_40909	GR4M_58761
panD_8		Aspartate 1-decarboxylase	4	4	1	196707	29				341	356	352	GRP3_17712	GR3M_12808	GR4F_14955	GR4M_10315
panB_5		3-methyl-2-oxobutanoate hydroxymethyltransferase	4	4	1	196653	142614				518	827	735	GRP3_03095	GR3M_114368	GR4F_05827	GR4M_30860
panB_8		3-methyl-2-oxobutanoate hydroxymethyltransferase	4	4	1	196667	233				794	824	816	GRP3_17419	GR3M_39399	GR4F_07249	GR4M_42665
panB_14		3-methyl-2-oxobutanoate hydroxymethyltransferase	4	4	1	196653	126845				770	863	833	GRP3_35703	GR3M_58519	GR4F_40911	GR4M_58763
rsxE_4		Ion-translocating oxidoreductase complex subunit E	4	4	1	196653	113763				674	677	676	GRP3_81386	GR3M_12065	GR4F_13158	GR4M_16490
rsxE_34		Ion-translocating oxidoreductase complex subunit E	4	4	1	202323	3				170	674	381	GRP3_141424	GR3M_231044	GR4F_235093	GR4M_217222
group_163741		hypothetical protein	4	4	1	196820	39				1325	1382	1366	GRP3_63022	GR3M_72498	GR4F_36450	GR4M_26669
group_163742		hypothetical protein	4	4	1	196749	94				230	1388	1098	GRP3_63355	GR3M_164065	GR4F_25854	GR4M_87422
rnc_8		Ribonuclease 3	4	4	1	196653	49343				674	779	701	GRP3_97330	GR3M_151140	GR4F_70031	GR4M_29359
rnc_38		Ribonuclease 3	4	4	1	196653	49410				233	677	566	GRP3_69667	GR3M_12147	GR4F_13239	GR4M_157674
ydcV_13		Inner membrane ABC transporter permease protein YdcV	4	4	1	196653	81614				821	854	845	GRP3_43710	GR3M_101389	GR4F_50085	GR4M_109103
sigE_43		RNA polymerase sigma-E factor	4	4	1	196653	100869				506	518	510	GRP3_83801	GR3M_169623	GR4F_69633	GR4M_29388
group_164129		hypothetical protein	4	4	1	196653	139584				305	329	321	GRP3_15880	GR3M_47958	GR4F_180863	GR4M_155054
group_164165		hypothetical protein	4	4	1	196653	139474				704	710	708	GRP3_15893	GR3M_47944	GR4F_127608	GR4M_53252
group_164236		hypothetical protein	4	4	1	196653	50303				1454	1490	1463	GRP3_31721	GR3M_140451	GR4F_78622	GR4M_83070
ybiT_12		putative ABC transporter ATP-binding protein YbiT	4	4	1	196714	117				1586	1685	1610	GRP3_23179	GR3M_26003	GR4F_39872	GR4M_18583
wbpD_5		UDP-2-acetamido-3-amino-2,3-dideoxy-D-glucuronate N-acetyltransferase	4	4	1	196935	61				488	575	529	GRP3_35241	GR3M_56130	GR4F_53922	GR4M_44919
adhE_18		Aldehyde-alcohol dehydrogenase	4	4	1	196653	97803				1256	2618	2140	GRP3_38343	GR3M_88408	GR4F_25510	GR4M_81258
group_164361	feoB_15	Fe(2+) transporter FeoB	4	4	1	196653	79240				1019	2399	1877	GRP3_94258	GR3M_36485	GR4F_20596	GR4M_03067
group_164380		hypothetical protein	4	4	1	196653	78803			Hypothetical protein with no hits to refseq/uniprot/clusters/cdd/tigrfams/pfam overlapping another protein with hits	338	362	356	GRP3_88375	GR3M_252494	GR4F_115103	GR4M_229766
group_164383		hypothetical protein	4	4	1	201085	4			Hypothetical protein with no hits to refseq/uniprot/clusters/cdd/tigrfams/pfam overlapping another protein with hits	218	347	311	GRP3_113911	GR3M_210118	GR4F_182074	GR4M_199017
nusB_18		Transcription antitermination protein NusB	4	4	1	196653	81636				503	533	510	GRP3_31669	GR3M_96116	GR4F_50106	GR4M_47242
nusB_28		Transcription antitermination protein NusB	4	4	1	196653	25982				506	506	506	GRP3_55171	GR3M_23704	GR4F_94030	GR4M_84758
group_164530		hypothetical protein	4	4	1	197884	9			Hypothetical protein with no hits to refseq/uniprot/clusters/cdd/tigrfams/pfam overlapping another protein with hits	524	524	524	GRP3_86585	GR3M_110956	GR4F_79943	GR4M_132738
ytfJ_5		putative spore protein YtfJ	4	4	1	196653	25654				419	425	422	GRP3_34207	GR3M_56866	GR4F_36975	GR4M_48748
ytfJ_4		putative spore protein YtfJ	4	4	1	196653	86251				131	398	328	GRP3_60261	GR3M_146174	GR4F_171563	GR4M_39762
group_164610		hypothetical protein	4	4	1	196653	69379				668	3053	1919	GRP3_38992	GR3M_31328	GR4F_144127	GR4M_151919
greA_7		Transcription elongation factor GreA	4	4	1	196653	13261				467	503	494	GRP3_38716	GR3M_11570	GR4F_76826	GR4M_14075
group_164695		hypothetical protein	4	4	1	196976	53				233	452	383	GRP3_37556	GR3M_163161	GR4F_105659	GR4M_143272
aroA_8		3-phosphoshikimate 1-carboxyvinyltransferase	4	4	1	196653	114889				1172	1181	1178	GRP3_38913	GR3M_32679	GR4F_20786	GR4M_131782
aroA_18		3-phosphoshikimate 1-carboxyvinyltransferase	4	4	1	196653	19749				1223	1238	1230	GRP3_62568	GR3M_11269	GR4F_50841	GR4M_67429
aroA_21		3-phosphoshikimate 1-carboxyvinyltransferase	4	4	1	196653	91835				1172	1250	1218	GRP3_75031	GR3M_161489	GR4F_98184	GR4M_83168
group_164762		hypothetical protein	4	4	1	196653	108854				284	317	292	GRP3_70956	GR3M_91231	GR4F_99412	GR4M_101603
yqeN_7		putative protein YqeN	4	4	1	196768	26				932	977	965	GRP3_39834	GR3M_29399	GR4F_88620	GR4M_27679
yqeN_35		putative protein YqeN	4	4	1	196653	89816				227	1010	676	GRP3_42837	GR3M_132289	GR4F_156195	GR4M_124045
priA_5		primosomal protein N'	4	4	1	196653	60230				2453	2486	2461	GRP3_24630	GR3M_37338	GR4F_10110	GR4M_85635
ruvA_16		Holliday junction ATP-dependent DNA helicase RuvA	4	4	1	196653	23261				608	608	608	GRP3_43823	GR3M_73207	GR4F_30375	GR4M_96940
aviRb_4		23S rRNA (uridine(2479)-2'-O)-methyltransferase	4	4	1	196653	28643				581	767	716	GRP3_44214	GR3M_35697	GR4F_76600	GR4M_56085
rlmB_33		tRNA (guanosine(18)-2'-O)-methyltransferase	4	4	1	196653	86446				293	542	425	GRP3_101525	GR3M_132950	GR4F_153600	GR4M_225013
priA_25		Primosomal protein N'	4	4	1	196653	16270				2006	2279	2193	GRP3_44756	GR3M_41533	GR4F_76245	GR4M_32041
group_164922		hypothetical protein	4	4	1	196653	16282				305	458	419	GRP3_44769	GR3M_41546	GR4F_126280	GR4M_32053
dinJ_6		Antitoxin DinJ	4	4	1	197788	13				200	305	278	GRP3_82761	GR3M_91749	GR4F_91286	GR4M_208900
rimP_32		Ribosome maturation factor RimP	4	4	1	196653	97314				455	455	455	GRP3_45963	GR3M_11366	GR4F_22624	GR4M_105408
rimP_49		Ribosome maturation factor RimP	4	4	1	196653	97428				152	455	379	GRP3_84951	GR3M_122935	GR4F_182778	GR4M_147165
group_165025		hypothetical protein	4	4	1	196670	185				1010	1037	1016	GRP3_50181	GR3M_90424	GR4F_61619	GR4M_74361
ypdB_11		Transcriptional regulatory protein YpdB	4	4	1	196653	51650				647	704	675	GRP3_53548	GR3M_11537	GR4F_40701	GR4M_14108
priA_21		Primosomal protein N'	4	4	1	196653	90480				2243	2405	2289	GRP3_46711	GR3M_59542	GR4F_26741	GR4M_31948
group_165127		hypothetical protein	4	4	1	196653	38686				1058	1148	1119	GRP3_56630	GR3M_79970	GR4F_69310	GR4M_32469
group_165135		hypothetical protein	4	4	1	196653	51129				671	1253	961	GRP3_87361	GR3M_51054	GR4F_186170	GR4M_42587
group_165160		hypothetical protein	4	4	1	196653	114317				134	248	219	GRP3_128992	GR3M_242764	GR4F_93520	GR4M_113895
fcf2_3		dTDP-fucopyranose mutase	4	4	1	196686	88				563	1232	897	GRP3_61328	GR3M_77693	GR4F_80396	GR4M_106605
glnA1_1		Glutamine synthetase	4	4	1	196653	50846				719	1430	1087	GRP3_68247	GR3M_04664	GR4F_87198	GR4M_36502
aes_30		Acetyl esterase	4	4	1	196653	140981				863	896	887	GRP3_67410	GR3M_98945	GR4F_75001	GR4M_79659
drrA_2		Daunorubicin/doxorubicin resistance ATP-binding protein DrrA	4	4	1	198244	2				155	743	495	GRP3_71913	GR3M_122424	GR4F_168770	GR4M_106898
group_165426		hypothetical protein	4	4	1	196653	100139				518	518	518	GRP3_77243	GR3M_178527	GR4F_77907	GR4M_58608
mutS_46		DNA mismatch repair protein MutS	4	4	1	198460	3				698	6041	3891	GRP3_73992	GR3M_79953	GR4F_62493	GR4M_86626
group_165565		hypothetical protein	4	4	1	196653	131667				386	482	458	GRP3_31096	GR3M_187079	GR4F_167482	GR4M_108644
dpaB_5		Dipicolinate synthase subunit B	4	4	1	196653	115061				485	563	543	GRP3_06025	GR3M_80062	GR4F_07857	GR4M_36946
group_165678		putative protein	4	4	1	197649	13				500	500	500	GRP3_65599	GR3M_82304	GR4F_124046	GR4M_122529
pyrD_3		Dihydroorotate dehydrogenase B (NAD(+)), catalytic subunit	4	4	1	196653	98783				881	917	905	GRP3_08062	GR3M_50718	GR4F_03007	GR4M_116064
pyrDB_4		Dihydroorotate dehydrogenase B (NAD(+)), catalytic subunit	4	4	1	196653	19433				155	917	578	GRP3_55351	GR3M_96337	GR4F_30409	GR4M_37194
group_165755		hypothetical protein	4	4	1	196653	83504				251	251	251	GRP3_12596	GR3M_130256	GR4F_20923	GR4M_48716
group_165757		hypothetical protein	4	4	1	196653	24966				251	257	255	GRP3_61866	GR3M_29052	GR4F_189458	GR4M_22135
porD_2		Pyruvate synthase subunit PorD	4	4	1	196653	101378				302	302	302	GRP3_11754	GR3M_89162	GR4F_02945	GR4M_27087
group_165970	flgC_1	Flagellar basal-body rod protein FlgC	4	4	1	196653	55885				446	449	448	GRP3_16049	GR3M_12341	GR4F_134262	GR4M_152542
flgC_3		Flagellar basal-body rod protein FlgC	4	4	1	196653	55842				449	449	449	GRP3_22507	GR3M_48677	GR4F_23566	GR4M_71630
flgC_8		Flagellar basal-body rod protein FlgC	4	4	1	196653	61053				404	443	432	GRP3_60831	GR3M_90055	GR4F_57300	GR4M_08129
uvrA_33		UvrABC system protein A	4	4	1	196912	9				2114	2837	2656	GRP3_56105	GR3M_46396	GR4F_41456	GR4M_72253
caiT_4		putative glycine betaine transporter	4	4	1	196653	138447				1139	1538	1438	GRP3_18341	GR3M_49792	GR4F_115940	GR4M_124480
group_166039		hypothetical protein	4	4	1	196653	40				1418	1439	1423	GRP3_18816	GR3M_55023	GR4F_100931	GR4M_52627
group_166051		hypothetical protein	4	4	1	196653	136704				503	1451	1214	GRP3_42316	GR3M_118078	GR4F_18234	GR4M_83309
glgM_3		Alpha-maltose-1-phosphate synthase	4	4	1	196653	137075				1004	1163	1099	GRP3_37057	GR3M_19507	GR4F_41637	GR4M_11292
tagA_3		N-acetylglucosaminyldiphosphoundecaprenol N-acetyl-beta-D-mannosaminyltransferase	4	4	1	196653	38378				599	1493	1269	GRP3_57679	GR3M_07064	GR4F_68745	GR4M_36356
cheD_1		Chemoreceptor glutamine deamidase CheD	4	4	1	196653	55864				260	482	418	GRP3_22519	GR3M_48665	GR4F_23578	GR4M_130673
pvuIIM_2		Modification methylase PvuII	4	4	1	196726	28				929	953	935	GRP3_23201	GR3M_28942	GR4F_25560	GR4M_133217
group_166198		hypothetical protein	4	4	1	196740	59				296	755	640	GRP3_26278	GR3M_25660	GR4F_37504	GR4M_24252
nrtB_3		Nitrate import permease protein NrtB	4	4	1	196653	111217				374	713	628	GRP3_40718	GR3M_127146	GR4F_45602	GR4M_180258
ssuC_30		Putative aliphatic sulfonates transport permease protein SsuC	4	4	1	196653	6380				692	791	759	GRP3_81206	GR3M_167882	GR4F_121386	GR4M_68810
group_166229		hypothetical protein	4	4	1	196821	41				125	299	255	GRP3_26448	GR3M_80734	GR4F_33678	GR4M_134947
group_166233		hypothetical protein	4	4	1	196653	121861				278	356	297	GRP3_56388	GR3M_179977	GR4F_18167	GR4M_114487
sfsA_6		Sugar fermentation stimulation protein A	4	4	1	196768	29				968	1799	1388	GRP3_39830	GR3M_29402	GR4F_54989	GR4M_27682
sfsA_11		Sugar fermentation stimulation protein A	4	4	1	196653	91470				1733	1838	1779	GRP3_53921	GR3M_84772	GR4F_57474	GR4M_17696
queH_10		Epoxyqueuosine reductase QueH	4	4	1	196653	128709				557	599	569	GRP3_34525	GR3M_35775	GR4F_98119	GR4M_139649
nadE_20		Glutamine-dependent NAD(+) synthetase	4	4	1	196653	132827				881	881	881	GRP3_35071	GR3M_37220	GR4F_78909	GR4M_93711
nadE_43		Glutamine-dependent NAD(+) synthetase	4	4	1	198008	5				791	878	856	GRP3_58832	GR3M_176510	GR4F_85506	GR4M_106040
uvrA_48		UvrABC system protein A	4	4	1	196670	167				494	2825	1754	GRP3_30518	GR3M_71572	GR4F_61638	GR4M_111463
iolG_23		Myo-inositol 2-dehydrogenase	4	4	1	196935	60				1073	1106	1091	GRP3_35244	GR3M_56129	GR4F_53925	GR4M_44918
bglC_1		Aryl-phospho-beta-D-glucosidase BglC	4	4	1	196653	110237				482	1433	1150	GRP3_36579	GR3M_39853	GR4F_52341	GR4M_29284
uvrA_18		UvrABC system protein A	4	4	1	196653	37595				2846	2921	2895	GRP3_50253	GR3M_16097	GR4F_20479	GR4M_54360
group_166692		hypothetical protein	4	4	1	196653	48012				293	302	297	GRP3_37907	GR3M_168040	GR4F_187378	GR4M_40843
group_166730		hypothetical protein	4	4	1	196653	142864				2147	4928	4064	GRP3_60754	GR3M_18396	GR4F_19269	GR4M_83438
group_166765		hypothetical protein	4	4	1	196653	63814				2762	2870	2828	GRP3_41948	GR3M_47257	GR4F_35543	GR4M_52579
uvrA_26		UvrABC system protein A	4	4	1	196667	24				1337	2924	2527	GRP3_24134	GR3M_32285	GR4F_44862	GR4M_50932
group_166795		hypothetical protein	4	4	1	196653	91463				926	953	943	GRP3_42831	GR3M_93566	GR4F_60825	GR4M_17689
mutS_24		DNA mismatch repair protein MutS	4	4	1	196653	68088				1682	1709	1700	GRP3_43237	GR3M_84941	GR4F_48346	GR4M_38618
rsxB_39		Ion-translocating oxidoreductase complex subunit B	4	4	1	196653	122095				233	659	552	GRP3_82320	GR3M_67632	GR4F_28337	GR4M_89014
group_166938		hypothetical protein	4	4	1	197293	23				314	317	315	GRP3_70733	GR3M_91189	GR4F_100332	GR4M_120550
group_166964		hypothetical protein	4	4	1	196653	123675			Hypothetical protein with no hits to refseq/uniprot/clusters/cdd/tigrfams/pfam overlapping another protein with hits	248	1676	1124	GRP3_65740	GR3M_222873	GR4F_74190	GR4M_133095
group_166988		hypothetical protein	4	4	1	196653	39268				305	524	469	GRP3_50848	GR3M_11344	GR4F_96833	GR4M_142305
eriC_9		Chloride/fluoride channel protein	4	4	1	196653	87090				287	1259	711	GRP3_104987	GR3M_106839	GR4F_132538	GR4M_142428
group_167243	mepA_112	hypothetical protein	4	4	1	196653	19743				218	1358	883	GRP3_91565	GR3M_11264	GR4F_50836	GR4M_174521
mepA_216		Multidrug export protein MepA	4	4	1	199821	4				509	1358	971	GRP3_106967	GR3M_121321	GR4F_143691	GR4M_103819
addA_6		ATP-dependent helicase/nuclease subunit A	4	4	1	196653	45911				3560	3626	3576	GRP3_56119	GR3M_61004	GR4F_31555	GR4M_14553
group_167302	addA_20	ATP-dependent helicase/nuclease subunit A	4	4	1	196653	46000				434	3626	2240	GRP3_69562	GR3M_16529	GR4F_24124	GR4M_49161
lacL_5		Beta-galactosidase large subunit	4	4	1	196653	68484				1832	2021	1927	GRP3_56598	GR3M_151925	GR4F_61777	GR4M_53219
rnmV_5		Ribonuclease M5	4	4	1	196653	129540				599	605	600	GRP3_57229	GR3M_21149	GR4F_69851	GR4M_107024
rnmV_13		Ribonuclease M5	4	4	1	196653	77623				593	623	606	GRP3_59986	GR3M_125351	GR4F_124175	GR4M_56973
group_167368	rnmV_2	Ribonuclease M5	4	4	1	196653	113784				470	596	563	GRP3_66840	GR3M_12076	GR4F_13169	GR4M_16477
group_167611		hypothetical protein	4	4	1	196653	123572				314	317	314	GRP3_80542	GR3M_177912	GR4F_61740	GR4M_15997
group_167625		hypothetical protein	4	4	1	197186	13				275	305	297	GRP3_109593	GR3M_72250	GR4F_60522	GR4M_84077
group_167628		hypothetical protein	4	4	1	196653	49674				305	308	305	GRP3_86028	GR3M_60105	GR4F_72546	GR4M_77279
group_16768		hypothetical protein	4	4	1	196653	81830				545	692	655	GRP3_26330	GR3M_35482	GR4F_50222	GR4M_44840
soj_7		Sporulation initiation inhibitor protein Soj	4	4	1	196653	1067				827	950	857	GRP3_23953	GR3M_14778	GR4F_112951	GR4M_139116
group_167859		hypothetical protein	4	4	1	196653	72887			Hypothetical protein with no hits to refseq/uniprot/clusters/cdd/tigrfams/pfam overlapping another protein with hits	254	773	625	GRP3_68422	GR3M_192536	GR4F_63273	GR4M_11026
group_167915	valS_19	Valine--tRNA ligase	4	4	1	196653	43295				1889	2648	2458	GRP3_19898	GR3M_93289	GR4F_45065	GR4M_49615
valS_15		Valine--tRNA ligase	4	4	1	196653	60872				1979	2636	2468	GRP3_40990	GR3M_30604	GR4F_21636	GR4M_124303
fmt_44		Methionyl-tRNA formyltransferase	4	4	1	196653	113297				908	929	921	GRP3_06595	GR3M_150328	GR4F_11437	GR4M_144575
trmD_19		tRNA (guanine-N(1)-)-methyltransferase	4	4	1	196653	31953				221	800	655	GRP3_46146	GR3M_35691	GR4F_62845	GR4M_118195
trmD_26		tRNA (guanine-N(1)-)-methyltransferase	4	4	1	196653	46016				245	773	526	GRP3_100015	GR3M_16522	GR4F_24117	GR4M_145204
group_168066	rny_74	Ribonuclease Y	4	4	1	196763	47				545	587	576	GRP3_39757	GR3M_62250	GR4F_58317	GR4M_32705
ydaF_6		Putative ribosomal N-acetyltransferase YdaF	4	4	1	196653	111978				503	527	511	GRP3_85176	GR3M_121312	GR4F_54225	GR4M_33546
group_16817		hypothetical protein	4	4	1	196978	52				350	371	355	GRP3_85320	GR3M_110531	GR4F_107334	GR4M_32095
pyrF_18		Orotidine 5'-phosphate decarboxylase	4	4	1	196752	88				890	923	914	GRP3_38803	GR3M_74553	GR4F_49618	GR4M_43913
yyaP_1		hypothetical protein	4	4	1	196744	46			Hypothetical protein with no hits to refseq/uniprot/clusters/cdd/tigrfams/pfam overlapping another protein with hits	602	677	658	GRP3_20852	GR3M_66275	GR4F_27432	GR4M_119576
nspC_5		Carboxynorspermidine/carboxyspermidine decarboxylase	4	4	1	196653	43575				311	1238	953	GRP3_22735	GR3M_44569	GR4F_97318	GR4M_31773
nspC_15		Carboxynorspermidine/carboxyspermidine decarboxylase	4	4	1	199102	4				671	1214	1049	GRP3_73877	GR3M_158592	GR4F_124899	GR4M_102362
prkC_7		Serine/threonine-protein kinase PrkC	4	4	1	196653	60243				1961	1973	1967	GRP3_24622	GR3M_37346	GR4F_10103	GR4M_100674
fprA_6		Nitric oxide reductase	4	4	1	196653	125787				1211	1223	1217	GRP3_24693	GR3M_43953	GR4F_96853	GR4M_52053
group_168432		hypothetical protein	4	4	1	196687	82				425	446	440	GRP3_29848	GR3M_11994	GR4F_46619	GR4M_10959
fliE_3		Flagellar hook-basal body complex protein FliE	4	4	1	196687	87				323	335	326	GRP3_29853	GR3M_11989	GR4F_46624	GR4M_10954
murG_12		UDP-N-acetylglucosamine--N-acetylmuramyl-(pentapeptide) pyrophosphoryl-undecaprenol N-acetylglucosamine transferase	4	4	1	196746	77				245	470	393	GRP3_34812	GR3M_28186	GR4F_84836	GR4M_20309
group_16861		hypothetical protein	4	4	1	196857	34				221	410	362	GRP3_38426	GR3M_53703	GR4F_83736	GR4M_41351
group_16863		hypothetical protein	4	4	1	197395	24				218	407	359	GRP3_64499	GR3M_131744	GR4F_65586	GR4M_102254
rplJ_32		50S ribosomal protein L10	4	4	1	196653	100083				371	581	507	GRP3_35327	GR3M_94666	GR4F_74590	GR4M_104401
group_168701		hypothetical protein	4	4	1	196653	86541				623	674	650	GRP3_82002	GR3M_03854	GR4F_10244	GR4M_08404
group_168818		hypothetical protein	4	4	1	196653	74896				3095	3131	3105	GRP3_36495	GR3M_53805	GR4F_23589	GR4M_62369
group_168821		hypothetical protein	4	4	1	196653	128770				851	3092	2528	GRP3_43591	GR3M_56578	GR4F_20409	GR4M_94335
group_169137		Ulvan-active sulfatase	4	4	1	196653	15934				134	1352	1047	GRP3_52441	GR3M_20103	GR4F_73509	GR4M_25069
yxdL_19		ABC transporter ATP-binding protein YxdL	4	4	1	196653	31129				758	758	758	GRP3_73364	GR3M_86904	GR4F_60413	GR4M_41265
group_169291		Calcium-transporting ATPase 1	4	4	1	197148	19				332	2621	2048	GRP3_48736	GR3M_158623	GR4F_52842	GR4M_64888
group_169295		Calcium-transporting ATPase 1	4	4	1	196653	64044				575	2642	2125	GRP3_93537	GR3M_33015	GR4F_26362	GR4M_03114
sfrB_5		NADPH-Fe(3+) oxidoreductase subunit beta	4	4	1	196653	63191				659	1835	1439	GRP3_63966	GR3M_143610	GR4F_58969	GR4M_19616
rsmA_45		Ribosomal RNA small subunit methyltransferase A	4	4	1	196653	79584				194	866	583	GRP3_98482	GR3M_186349	GR4F_91697	GR4M_147926
cheD_12		Chemoreceptor glutamine deamidase CheD	4	4	1	196653	125903				317	473	434	GRP3_53803	GR3M_41345	GR4F_73031	GR4M_187733
group_169387		hypothetical protein	4	4	1	199816	3				476	476	476	GRP3_102496	GR3M_241876	GR4F_108930	GR4M_122066
group_169483		hypothetical protein	4	4	1	196653	113729				455	872	760	GRP3_58092	GR3M_231190	GR4F_96375	GR4M_32133
ybiA_1		hypothetical protein	4	4	1	199240	3			Hypothetical protein with no hits to refseq/uniprot/clusters/cdd/tigrfams/pfam overlapping another protein with hits	551	557	555	GRP3_103047	GR3M_145122	GR4F_122425	GR4M_105190
group_169512		hypothetical protein	4	4	1	198178	3				245	1649	953	GRP3_58884	GR3M_162397	GR4F_68197	GR4M_72310
bcrB_2		hypothetical protein	4	4	1	196653	38294				773	797	786	GRP3_59191	GR3M_43606	GR4F_29279	GR4M_102550
group_169552		hypothetical protein	4	4	1	200293	4				566	797	694	GRP3_86299	GR3M_213023	GR4F_174823	GR4M_126618
group_169613	aspA_4	Aspartate ammonia-lyase	4	4	1	196653	112050				95	1418	881	GRP3_127262	GR3M_134397	GR4F_53888	GR4M_59629
rtcB_21		RNA-splicing ligase RtcB	4	4	1	196653	34322				1028	1118	1093	GRP3_91246	GR3M_134834	GR4F_122969	GR4M_22691
cdaR_2		Carbohydrate diacid regulator	4	4	1	196653	142582				1049	1085	1076	GRP3_03144	GR3M_154080	GR4F_05867	GR4M_22089
group_169888	purD_22	Phosphoribosylamine--glycine ligase	4	4	1	196653	114954				1199	1211	1205	GRP3_71934	GR3M_04034	GR4F_53843	GR4M_08363
group_170210		hypothetical protein	4	4	1	203739	1			Investigate	239	254	243	GRP3_195148	GR3M_321736	GR4F_253147	GR4M_202672
group_170212		hypothetical protein	4	4	1	196653	104840				248	377	343	GRP3_123594	GR3M_94201	GR4F_135183	GR4M_129409
ybaK_1		Cys-tRNA(Pro)/Cys-tRNA(Cys) deacylase YbaK	4	4	1	196656	363				494	524	509	GRP3_00211	GR3M_00199	GR4F_00866	GR4M_00195
group_170274		hypothetical protein	4	4	1	196653	1488				230	230	230	GRP3_02329	GR3M_130518	GR4F_153376	GR4M_128682
gltT_1		Proton/sodium-glutamate symport protein	4	4	1	196653	82161				1295	1358	1324	GRP3_02926	GR3M_73338	GR4F_10648	GR4M_18662
pduL_1		Phosphate propanoyltransferase	4	4	1	196653	105976				575	587	581	GRP3_04928	GR3M_21818	GR4F_00193	GR4M_36170
group_170462		hypothetical protein	4	4	1	196653	38292				368	383	379	GRP3_59189	GR3M_43608	GR4F_29277	GR4M_102552
group_170466		hypothetical protein	4	4	1	196653	15500				392	407	395	GRP3_56809	GR3M_67836	GR4F_58204	GR4M_23739
group_170519		hypothetical protein	4	4	1	197895	7			Hypothetical protein with no hits to refseq/uniprot/clusters/cdd/tigrfams/pfam overlapping another protein with hits	398	4784	3642	GRP3_121269	GR3M_93785	GR4F_66786	GR4M_70186
group_170543		Deoxyguanosinetriphosphate triphosphohydrolase-like protein	4	4	1	196653	103718				137	1001	761	GRP3_05963	GR3M_121343	GR4F_07793	GR4M_13871
group_170545		Deoxyguanosinetriphosphate triphosphohydrolase-like protein	4	4	1	196653	49481				884	1019	977	GRP3_66347	GR3M_14353	GR4F_74765	GR4M_29369
cdaR_12		Carbohydrate diacid regulator	4	4	1	196653	92078				170	1091	851	GRP3_44696	GR3M_91974	GR4F_106673	GR4M_58117
araA_5		L-arabinose isomerase	4	4	1	196653	60785				1505	1580	1523	GRP3_10440	GR3M_66548	GR4F_35351	GR4M_90001
group_170610		hypothetical protein	4	4	1	197006	3				353	851	635	GRP3_84171	GR3M_77269	GR4F_61133	GR4M_138537
group_170641		hypothetical protein	4	4	1	196653	115488				719	782	741	GRP3_56231	GR3M_79841	GR4F_94685	GR4M_119309
group_170670	kduD_2	2-dehydro-3-deoxy-D-gluconate 5-dehydrogenase	4	4	1	196653	74699				758	758	758	GRP3_53116	GR3M_99191	GR4F_14334	GR4M_86767
group_170736		hypothetical protein	4	4	1	196680	147				98	158	128	GRP3_09870	GR3M_56596	GR4F_31120	GR4M_137359
fnr_1		Anaerobic regulatory protein	4	4	1	196653	81457				638	674	665	GRP3_12613	GR3M_105474	GR4F_15237	GR4M_30012
group_170840		Cyclic AMP receptor protein	4	4	1	196653	65912				662	731	679	GRP3_38761	GR3M_110009	GR4F_30444	GR4M_128038
group_170959		hypothetical protein	4	4	1	200131	3				620	725	688	GRP3_76997	GR3M_146864	GR4F_155065	GR4M_112783
group_170961		hypothetical protein	4	4	1	196653	80739			Hypothetical protein with no hits to refseq/uniprot/clusters/cdd/tigrfams/pfam overlapping another protein with hits	476	725	599	GRP3_94862	GR3M_84949	GR4F_113607	GR4M_173052
group_170966		hypothetical protein	4	4	1	196653	78528			Hypothetical protein with no hits to refseq/uniprot/clusters/cdd/tigrfams/pfam overlapping another protein with hits	707	827	771	GRP3_65383	GR3M_161339	GR4F_126743	GR4M_54862
pyrD_20		Dihydroorotate dehydrogenase	4	4	1	196653	94305				1037	1103	1086	GRP3_18460	GR3M_58173	GR4F_79762	GR4M_110400
pyrD_13		Dihydroorotate dehydrogenase	4	4	1	196653	94372				1094	1274	1191	GRP3_27161	GR3M_15059	GR4F_110872	GR4M_101507
nagZ_7		Beta-hexosaminidase	4	4	1	196653	17659				1313	1403	1380	GRP3_20380	GR3M_72543	GR4F_14213	GR4M_134206
group_171048		hypothetical protein	4	4	1	196653	17735				497	515	506	GRP3_22262	GR3M_23954	GR4F_14245	GR4M_24574
gsiD_24		Glutathione transport system permease protein GsiD	4	4	1	197601	8				803	812	807	GRP3_58350	GR3M_136643	GR4F_94354	GR4M_63947
oppC_20		Oligopeptide transport system permease protein OppC	4	4	1	196653	112003				782	1046	980	GRP3_75274	GR3M_24947	GR4F_93658	GR4M_18411
group_171184		hypothetical protein	4	4	1	196653	19834				311	674	479	GRP3_65702	GR3M_209000	GR4F_133642	GR4M_64314
coaX_39		Type III pantothenate kinase	4	4	1	196653	122633				779	800	784	GRP3_48224	GR3M_110328	GR4F_27211	GR4M_156119
coaX_36		Type III pantothenate kinase	4	4	1	196653	43970				191	770	522	GRP3_109108	GR3M_08428	GR4F_10801	GR4M_14776
group_171255		hypothetical protein	4	4	1	196653	7668				953	5378	4271	GRP3_26366	GR3M_33544	GR4F_63230	GR4M_48360
group_171353		Nucleotide-binding protein	4	4	1	196653	27577				860	860	860	GRP3_29948	GR3M_72091	GR4F_23940	GR4M_68565
rsxB_35		Ion-translocating oxidoreductase complex subunit B	4	4	1	196724	71				1430	1727	1652	GRP3_27922	GR3M_106475	GR4F_27868	GR4M_148295
hfq_4		RNA-binding protein Hfq	4	4	1	196831	17				230	239	232	GRP3_30840	GR3M_44797	GR4F_40347	GR4M_42433
hfq_7		RNA-binding protein Hfq	4	4	1	196653	113700				236	239	237	GRP3_76944	GR3M_127981	GR4F_95927	GR4M_196973
hfq_8		RNA-binding protein Hfq	4	4	1	196653	35705				236	236	236	GRP3_85823	GR3M_121381	GR4F_42329	GR4M_79881
group_171476		putative ABC transporter ATP-binding protein	4	4	1	196691	130				1685	1730	1718	GRP3_66240	GR3M_69321	GR4F_10520	GR4M_55008
ddrOC_11		HTH-type transcriptional regulator DdrOC	4	4	1	196653	39164				206	206	206	GRP3_33828	GR3M_11288	GR4F_70017	GR4M_152052
ddrOC_1		HTH-type transcriptional regulator DdrOC	4	4	1	196653	82937				203	203	203	GRP3_65915	GR3M_201565	GR4F_62485	GR4M_09218
group_171545		hypothetical protein	4	4	1	196653	44545				380	569	521	GRP3_34845	GR3M_06399	GR4F_49445	GR4M_42913
phoR_6		Sensor histidine kinase RcsC	4	4	1	196653	63298				830	1031	980	GRP3_34870	GR3M_30928	GR4F_63766	GR4M_26832
rcsC_146		Histidine protein kinase SaeS	4	4	1	196653	102042				254	941	637	GRP3_57652	GR3M_123810	GR4F_138680	GR4M_143995
group_171766		hypothetical protein	4	4	1	196653	85515				389	389	389	GRP3_41632	GR3M_29134	GR4F_63303	GR4M_46470
yabP_20		Spore protein YabP	4	4	1	196653	121388				278	278	278	GRP3_42001	GR3M_87247	GR4F_55833	GR4M_55044
sasA_82		Adaptive-response sensory-kinase SasA	4	4	1	196680	35				509	1115	963	GRP3_29403	GR3M_49528	GR4F_17606	GR4M_89703
argD_10		Acetylornithine aminotransferase	4	4	1	196653	18800				1178	1181	1178	GRP3_42786	GR3M_41648	GR4F_95519	GR4M_107212
sasA_305		Adaptive-response sensory-kinase SasA	4	4	1	196653	103940				1079	1127	1110	GRP3_36723	GR3M_94649	GR4F_80651	GR4M_104245
niaR_4		putative transcription repressor NiaR	4	4	1	196653	72614				311	509	459	GRP3_68018	GR3M_43198	GR4F_39497	GR4M_32609
group_172046		hypothetical protein	4	4	1	196653	4778				368	428	398	GRP3_47475	GR3M_91398	GR4F_20078	GR4M_21801
dgt_11		Deoxyguanosinetriphosphate triphosphohydrolase	4	4	1	196653	1540				956	1448	1307	GRP3_47665	GR3M_39033	GR4F_66509	GR4M_47154
dgt_4		Deoxyguanosinetriphosphate triphosphohydrolase	4	4	1	196653	120938				1343	1427	1405	GRP3_70896	GR3M_74828	GR4F_43214	GR4M_08952
hscC_14		Chaperone protein HscC	4	4	1	196653	67511				320	1802	1041	GRP3_131493	GR3M_18097	GR4F_226129	GR4M_30857
patB_23		Cystathionine beta-lyase PatB	4	4	1	196653	2425				755	1181	1054	GRP3_48764	GR3M_61260	GR4F_96424	GR4M_61699
ndhI_38		NAD(P)H-quinone oxidoreductase subunit I, chloroplastic	4	4	1	196653	49556				1166	1178	1172	GRP3_52543	GR3M_56175	GR4F_55613	GR4M_112595
napF_62		Ferredoxin-type protein NapF	4	4	1	196653	49108				1181	1262	1201	GRP3_60041	GR3M_94258	GR4F_11555	GR4M_132126
immR_13		HTH-type transcriptional regulator ImmR	4	4	1	196653	45886				179	269	204	GRP3_53569	GR3M_61013	GR4F_31547	GR4M_95971
group_172375		hypothetical protein	4	4	1	196653	49144				275	275	275	GRP3_70476	GR3M_129898	GR4F_11590	GR4M_135578
group_172407		hypothetical protein	4	4	1	196653	70648				1433	1451	1442	GRP3_54804	GR3M_128074	GR4F_81441	GR4M_107547
group_172409		hypothetical protein	4	4	1	198196	3				416	1364	1127	GRP3_66829	GR3M_210307	GR4F_78783	GR4M_107602
pbp_2		Beta-lactam-inducible penicillin-binding protein	4	4	1	196653	101578				1274	2186	1957	GRP3_55483	GR3M_27644	GR4F_86130	GR4M_35379
group_172617		hypothetical protein	4	4	1	196653	79622				326	986	740	GRP3_66227	GR3M_62509	GR4F_85160	GR4M_176963
group_172646		Putative multidrug export ATP-binding/permease protein	4	4	1	196653	46852				1751	1757	1753	GRP3_67390	GR3M_72572	GR4F_58218	GR4M_80777
group_172830		hypothetical protein	4	4	1	196653	117474				233	317	257	GRP3_79680	GR3M_09179	GR4F_11128	GR4M_10400
araP_9		L-arabinose transport system permease protein AraP	4	4	1	196653	25186				308	953	791	GRP3_82157	GR3M_27251	GR4F_139332	GR4M_25880
cbgA_3		Beta-galactosidase	4	4	1	196653	36181				1460	3014	2619	GRP3_55743	GR3M_37210	GR4F_52950	GR4M_114439
soj_11		Sporulation initiation inhibitor protein Soj	4	4	1	196653	107729				593	830	770	GRP3_00777	GR3M_195863	GR4F_00618	GR4M_18749
group_17313		Iron-sulfur cluster carrier protein	4	4	1	196653	81953				986	1013	992	GRP3_02863	GR3M_60910	GR4F_33646	GR4M_15118
group_17314		Iron-sulfur cluster carrier protein	4	4	1	196653	102732				998	1046	1010	GRP3_35462	GR3M_55898	GR4F_44635	GR4M_38507
group_173193		4-hydroxy-2-oxovalerate aldolase	4	4	1	196653	142567				953	977	971	GRP3_03158	GR3M_76589	GR4F_05881	GR4M_38233
mhpE_6		4-hydroxy-2-oxovalerate aldolase	4	4	1	196653	65741				992	1034	1002	GRP3_49454	GR3M_160241	GR4F_54110	GR4M_84953
group_173231		hypothetical protein	4	4	1	197542	12				263	944	773	GRP3_55334	GR3M_96086	GR4F_75011	GR4M_139981
group_173233		hypothetical protein	4	4	1	198316	2				941	1004	972	GRP3_69083	GR3M_151990	GR4F_114749	GR4M_124574
uvrA_12		UvrABC system protein A	4	4	1	196653	14434				2450	2525	2480	GRP3_11623	GR3M_20855	GR4F_10457	GR4M_02835
uvrA_41		UvrABC system protein A	4	4	1	196723	35				971	2501	1977	GRP3_33873	GR3M_54630	GR4F_48768	GR4M_76608
group_173338		hypothetical protein	4	4	1	196653	124104				1028	1100	1082	GRP3_40049	GR3M_32239	GR4F_94812	GR4M_34262
group_173349		hypothetical protein	4	4	1	198021	9				1022	1034	1025	GRP3_63947	GR3M_134985	GR4F_84085	GR4M_144698
group_173367		hypothetical protein	4	4	1	196653	73729				1607	1613	1611	GRP3_14644	GR3M_90905	GR4F_19024	GR4M_53548
smc_65		Chromosome partition protein Smc	4	4	1	196653	73741				4406	4415	4408	GRP3_14646	GR3M_90903	GR4F_19026	GR4M_53546
tlyC_1		hypothetical protein	4	4	1	196653	55013				407	941	782	GRP3_37704	GR3M_53641	GR4F_55094	GR4M_156084
group_173431		hypothetical protein	4	4	1	196653	87167				575	902	819	GRP3_96279	GR3M_18523	GR4F_98854	GR4M_46514
fldC_5		(R)-phenyllactyl-CoA dehydratase beta subunit	4	4	1	196653	138424				1148	1157	1154	GRP3_18319	GR3M_50696	GR4F_83820	GR4M_83545
soj_33		Sporulation initiation inhibitor protein Soj	4	4	1	196653	140154				764	860	791	GRP3_48893	GR3M_24924	GR4F_67739	GR4M_61332
tvaII_2		Neopullulanase 2	4	4	1	196653	60022				758	1814	1328	GRP3_24619	GR3M_37349	GR4F_95019	GR4M_102353
group_173735		hypothetical protein	4	4	1	196653	8082				458	1199	1013	GRP3_26751	GR3M_27962	GR4F_51487	GR4M_18880
soj_17		Sporulation initiation inhibitor protein Soj	4	4	1	196653	121474				758	992	816	GRP3_23625	GR3M_56367	GR4F_45525	GR4M_36776
nadK_10		NAD kinase	4	4	1	196653	8121				890	914	908	GRP3_26786	GR3M_13209	GR4F_50681	GR4M_09446
group_173789		hypothetical protein	4	4	1	196841	38				1334	1397	1381	GRP3_29978	GR3M_41901	GR4F_49218	GR4M_31705
sodC_1		hypothetical protein	4	4	1	196653	50885				428	491	475	GRP3_29637	GR3M_04699	GR4F_57740	GR4M_21423
soj_54		Sporulation initiation inhibitor protein Soj	4	4	1	196653	35805				758	758	758	GRP3_59107	GR3M_52550	GR4F_53851	GR4M_84506
group_173821		hypothetical protein	4	4	1	203868	1			Investigate	161	482	321	GRP3_133954	GR3M_180624	GR4F_169410	GR4M_196175
group_173858		hypothetical protein	4	4	1	198227	10				242	242	242	GRP3_124615	GR3M_80381	GR4F_201555	GR4M_245776
group_173924		hypothetical protein	4	4	1	196653	2387				2033	2069	2042	GRP3_60615	GR3M_82702	GR4F_106567	GR4M_32448
group_173955		hypothetical protein	4	4	1	203202	2			Investigate	149	893	600	GRP3_112669	GR3M_219566	GR4F_158623	GR4M_145071
wecC_5		UDP-N-acetyl-D-mannosamine dehydrogenase	4	4	1	196653	138205				1223	1244	1229	GRP3_42929	GR3M_98440	GR4F_37077	GR4M_104223
nadD_39		nicotinate-nucleotide adenylyltransferase	4	4	1	196967	19				1031	1205	1161	GRP3_36163	GR3M_98048	GR4F_83294	GR4M_87103
nadD_5		nicotinate-nucleotide adenylyltransferase	4	4	1	196653	114790				1073	1211	1176	GRP3_60512	GR3M_04015	GR4F_58160	GR4M_16939
group_174104		hypothetical protein	4	4	1	196653	128742				263	785	654	GRP3_36728	GR3M_68067	GR4F_12781	GR4M_108277
ribD_17		Riboflavin biosynthesis protein RibD	4	4	1	196857	25				659	695	686	GRP3_38433	GR3M_53711	GR4F_74934	GR4M_41359
yigZ_26		IMPACT family member YigZ	4	4	1	197510	8				626	629	627	GRP3_57177	GR3M_107208	GR4F_100960	GR4M_90714
yigZ_19		IMPACT family member YigZ	4	4	1	196653	41511				641	647	645	GRP3_87734	GR3M_114121	GR4F_90632	GR4M_10253
group_174338		hypothetical protein	4	4	1	196653	35134				428	1301	1074	GRP3_80085	GR3M_94938	GR4F_72474	GR4M_02363
srpC_15		hypothetical protein	4	4	1	196653	51744				482	602	554	GRP3_49194	GR3M_76352	GR4F_90339	GR4M_117507
pyk_31		hypothetical protein	4	4	1	196653	132922				350	1253	815	GRP3_51437	GR3M_67675	GR4F_103041	GR4M_162306
mro_27		Aldose 1-epimerase	4	4	1	196653	65610				1040	1043	1040	GRP3_53790	GR3M_116606	GR4F_76293	GR4M_91807
group_174586		hypothetical protein	4	4	1	196653	9049				1118	1136	1122	GRP3_54171	GR3M_123106	GR4F_74095	GR4M_38704
group_174739		hypothetical protein	4	4	1	196653	142797				554	722	680	GRP3_59242	GR3M_18433	GR4F_19230	GR4M_157970
group_174742		hypothetical protein	4	4	1	196653	81043				275	788	659	GRP3_66422	GR3M_116243	GR4F_59044	GR4M_32394
tsaB_5		tRNA threonylcarbamoyladenosine biosynthesis protein TsaB	4	4	1	196653	129100				698	716	702	GRP3_59464	GR3M_26356	GR4F_22652	GR4M_139922
group_174897		hypothetical protein	4	4	1	196653	140980				524	1286	1095	GRP3_68689	GR3M_98944	GR4F_107179	GR4M_79660
dnaI_7		Primosomal protein DnaI	4	4	1	196653	115459				209	869	695	GRP3_07224	GR3M_126222	GR4F_125712	GR4M_93844
group_174977		hypothetical protein	4	4	1	196653	49562				539	551	544	GRP3_68239	GR3M_56181	GR4F_55620	GR4M_74318
zapE_2		Cell division protein ZapE	4	4	1	196653	115487				377	851	732	GRP3_56230	GR3M_79840	GR4F_94684	GR4M_250149
ybbA_2		hypothetical protein	4	4	1	196653	114952				770	770	770	GRP3_71932	GR3M_04036	GR4F_53841	GR4M_08361
group_175103		hypothetical protein	4	4	1	196653	118835				107	653	347	GRP3_86565	GR3M_128375	GR4F_71222	GR4M_181231
group_175256		hypothetical protein	4	4	1	196653	40039				344	488	452	GRP3_82340	GR3M_202406	GR4F_42870	GR4M_195380
dnaI_9		Primosomal protein DnaI	4	4	1	196653	18631				386	707	568	GRP3_73497	GR3M_211587	GR4F_186403	GR4M_206158
group_175609		hypothetical protein	4	4	1	196653	576				254	410	294	GRP3_86832	GR3M_98212	GR4F_132709	GR4M_139147
group_175635		hypothetical protein	4	4	1	196653	86048				365	1058	815	GRP3_91550	GR3M_169286	GR4F_174379	GR4M_82301
dnaI_8		hypothetical protein	4	4	1	200515	1				227	404	292	GRP3_97035	GR3M_304298	GR4F_158614	GR4M_155085
pqqE_2		PqqA peptide cyclase	4	4	1	196653	142559				1340	1421	1400	GRP3_03166	GR3M_92166	GR4F_05889	GR4M_38225
pqqE_1		PqqA peptide cyclase	4	4	1	196653	96532				1349	1361	1352	GRP3_51283	GR3M_31246	GR4F_63280	GR4M_92683
group_175695		hypothetical protein	4	4	1	196653	114216				317	623	531	GRP3_48553	GR3M_97296	GR4F_92083	GR4M_27589
group_175711		hypothetical protein	4	4	1	196653	81405				434	473	443	GRP3_12664	GR3M_34363	GR4F_15358	GR4M_66882
rsxB_13		Ion-translocating oxidoreductase complex subunit B	4	4	1	196653	53347				617	761	725	GRP3_10340	GR3M_40195	GR4F_141466	GR4M_111122
ndhI_82		NAD(P)H-quinone oxidoreductase subunit I, chloroplastic	4	4	1	197314	7				422	761	614	GRP3_51064	GR3M_117497	GR4F_175623	GR4M_134544
nudC_15		NADH pyrophosphatase	4	4	1	196653	33031				422	431	425	GRP3_73868	GR3M_36630	GR4F_43021	GR4M_133830
ndhI_13		NAD(P)H-quinone oxidoreductase subunit I, chloroplastic	4	4	1	196653	52225				893	932	914	GRP3_32571	GR3M_23300	GR4F_81897	GR4M_83055
group_176001		hypothetical protein	4	4	1	196749	38				776	1319	1183	GRP3_23040	GR3M_115932	GR4F_25897	GR4M_68350
group_176061	rhaS_104	HTH-type transcriptional activator RhaS	4	4	1	197799	7				335	929	780	GRP3_73592	GR3M_120944	GR4F_127038	GR4M_94137
rhaS_262		HTH-type transcriptional activator RhaS	4	4	1	196653	103870				944	944	944	GRP3_65994	GR3M_145943	GR4F_103981	GR4M_146552
group_176089		hypothetical protein	4	4	1	196653	26660				155	695	560	GRP3_25080	GR3M_57844	GR4F_124159	GR4M_125075
rpsT_39		30S ribosomal protein S20	4	4	1	196653	75693				263	272	265	GRP3_75015	GR3M_12911	GR4F_29737	GR4M_154083
group_176216		hypothetical protein	4	4	1	196653	51943				437	482	470	GRP3_29059	GR3M_19954	GR4F_57341	GR4M_14503
yybR_11		putative HTH-type transcriptional regulator YybR	4	4	1	196653	1550				329	365	338	GRP3_47825	GR3M_39024	GR4F_45750	GR4M_47145
group_176337		Sodium-lithium/proton antiporter	4	4	1	196714	38				1019	1208	1154	GRP3_31142	GR3M_25987	GR4F_82593	GR4M_18567
group_176347		Sodium-lithium/proton antiporter	4	4	1	196653	39035				1187	1289	1238	GRP3_43532	GR3M_91843	GR4F_39595	GR4M_25780
soxA_3		Monomeric sarcosine oxidase	4	4	1	197489	7				1124	1169	1135	GRP3_66860	GR3M_96453	GR4F_68221	GR4M_43819
yeeO_37		putative FMN/FAD exporter YeeO	4	4	1	196653	11147				1382	1430	1415	GRP3_53886	GR3M_24712	GR4F_48223	GR4M_62916
sigA_36		RNA polymerase sigma factor SigA	4	4	1	196653	60126				644	1319	1148	GRP3_57182	GR3M_79260	GR4F_86108	GR4M_64339
group_176598	cbpA_9	Cellobiose phosphorylase	4	4	1	196653	111285				2699	2699	2699	GRP3_38672	GR3M_69689	GR4F_24711	GR4M_63756
group_176661		hypothetical protein	4	4	1	196653	47871				1364	1376	1370	GRP3_51947	GR3M_24125	GR4F_36618	GR4M_48996
mutY_9		Adenine DNA glycosylase	4	4	1	196653	32912				332	1043	865	GRP3_41470	GR3M_79928	GR4F_45815	GR4M_82004
mutY_11		Adenine DNA glycosylase	4	4	1	196653	72503				1043	1046	1044	GRP3_66685	GR3M_89445	GR4F_77367	GR4M_32601
rpoD_5		RNA polymerase sigma factor RpoD	4	4	1	196669	56				1043	1304	1228	GRP3_16693	GR3M_68341	GR4F_27373	GR4M_85765
group_176874		hypothetical protein	4	4	1	196653	140238				110	185	166	GRP3_100440	GR3M_46957	GR4F_208893	GR4M_13360
group_176902		hypothetical protein	4	4	1	196908	64				314	368	327	GRP3_78473	GR3M_213655	GR4F_171852	GR4M_59347
group_176904		hypothetical protein	4	4	1	197293	21				314	314	314	GRP3_70732	GR3M_91190	GR4F_100333	GR4M_120549
aroE_8		Shikimate dehydrogenase (NADP(+))	4	4	1	196746	60				767	878	850	GRP3_45435	GR3M_28169	GR4F_51863	GR4M_20292
aroE_39		Shikimate dehydrogenase (NADP(+))	4	4	1	196653	90175				869	935	887	GRP3_52263	GR3M_154077	GR4F_86873	GR4M_91199
agaA_18		Alpha-galactosidase A	4	4	1	196653	26236				1289	1298	1295	GRP3_46898	GR3M_16144	GR4F_48684	GR4M_125701
group_177025		hypothetical protein	4	4	1	196653	8610				731	1097	931	GRP3_46909	GR3M_16154	GR4F_108599	GR4M_84344
group_177036		hypothetical protein	4	4	1	200759	5			Hypothetical protein with no hits to refseq/uniprot/clusters/cdd/tigrfams/pfam overlapping another protein with hits	620	1019	802	GRP3_114238	GR3M_238328	GR4F_151996	GR4M_123888
group_177063		hypothetical protein	4	4	1	196723	52				239	272	263	GRP3_51757	GR3M_54613	GR4F_48751	GR4M_56915
group_177112		hypothetical protein	4	4	1	196653	58185				344	347	346	GRP3_50639	GR3M_152668	GR4F_102829	GR4M_64288
group_177114		hypothetical protein	4	4	1	196653	124450				347	347	347	GRP3_67837	GR3M_48221	GR4F_156879	GR4M_36457
uvrB_28		ATP-dependent RNA helicase SrmB	4	4	1	196653	82756				617	3266	2600	GRP3_78209	GR3M_21592	GR4F_20318	GR4M_56002
uvrB_67		hypothetical protein	4	4	1	201324	2				452	3266	1238	GRP3_95682	GR3M_125399	GR4F_130674	GR4M_180154
sigA_48		RNA polymerase sigma factor SigA	4	4	1	196653	137962				269	1127	810	GRP3_32169	GR3M_112318	GR4F_42355	GR4M_151186
sigA_10		RNA polymerase sigma factor SigA	4	4	1	196653	111290				269	1124	887	GRP3_121641	GR3M_69684	GR4F_24716	GR4M_118092
baeS_5		Sensor histidine kinase RcsC	4	4	1	196653	70649				1097	1121	1112	GRP3_54805	GR3M_128075	GR4F_81442	GR4M_107546
group_177288		hypothetical protein	4	4	1	197444	5				1580	1580	1580	GRP3_68468	GR3M_124935	GR4F_92832	GR4M_96531
mtaD_6		5-methylthioadenosine/S-adenosylhomocysteine deaminase	4	4	1	196653	72809				1268	1310	1296	GRP3_55951	GR3M_39225	GR4F_32072	GR4M_30563
speE_16		Polyamine aminopropyltransferase	4	4	1	196653	42723				854	854	854	GRP3_57213	GR3M_98128	GR4F_20932	GR4M_49778
group_177450		hypothetical protein	4	4	1	196653	18680			Hypothetical protein with no hits to refseq/uniprot/clusters/cdd/tigrfams/pfam overlapping another protein with hits	341	371	348	GRP3_62562	GR3M_172517	GR4F_69186	GR4M_111510
ptsG_4		PTS system glucose-specific EIICBA component	4	4	1	196865	14				1046	2147	1871	GRP3_64642	GR3M_39564	GR4F_50937	GR4M_54214
group_177689		hypothetical protein	4	4	1	196653	114953				746	755	750	GRP3_71933	GR3M_04035	GR4F_53842	GR4M_08362
group_177781		hypothetical protein	4	4	1	196653	87854				311	1214	980	GRP3_76141	GR3M_171923	GR4F_75261	GR4M_11481
group_177841		hypothetical protein	4	4	1	196653	54426				395	398	395	GRP3_81460	GR3M_175784	GR4F_183451	GR4M_39749
flK_7		hypothetical protein	4	4	1	196653	48965				272	392	362	GRP3_87625	GR3M_164822	GR4F_69444	GR4M_13180
group_177899		hypothetical protein	4	4	1	200255	3			Hypothetical protein with no hits to refseq/uniprot/clusters/cdd/tigrfams/pfam overlapping another protein with hits	149	2066	890	GRP3_148301	GR3M_161809	GR4F_194193	GR4M_107268
group_177925		hypothetical protein	4	4	1	196653	110853				176	191	185	GRP3_86276	GR3M_211544	GR4F_120555	GR4M_96930
gltX_9		Glutamyl-Q tRNA(Asp) synthetase	4	4	1	196653	43842				638	923	847	GRP3_125126	GR3M_08410	GR4F_10783	GR4M_16106
group_178253		hypothetical protein	4	4	1	196654	152				1304	1523	1450	GRP3_00463	GR3M_43882	GR4F_16790	GR4M_17033
sstT_14		hypothetical protein	4	4	1	196653	100569				248	1190	954	GRP3_111216	GR3M_03986	GR4F_38157	GR4M_10258
nadA_2		Quinolinate synthase A	4	4	1	196653	105557				905	908	906	GRP3_00871	GR3M_37779	GR4F_00524	GR4M_66804
iscR_1		HTH-type transcriptional regulator CymR	4	4	1	196653	102861				488	545	516	GRP3_04812	GR3M_23214	GR4F_00077	GR4M_75475
cymR_14		HTH-type transcriptional regulator CymR	4	4	1	196653	83667				344	431	409	GRP3_12535	GR3M_66177	GR4F_12268	GR4M_55302
hisG_3		ATP phosphoribosyltransferase	4	4	1	196653	21124				632	647	635	GRP3_49980	GR3M_23260	GR4F_10064	GR4M_98450
walR_231		Transcriptional regulatory protein WalR	4	4	1	196653	126066				569	692	661	GRP3_93928	GR3M_191544	GR4F_68072	GR4M_19063
group_178479		hypothetical protein	4	4	1	196680	185			Hypothetical protein with no hits to refseq/uniprot/clusters/cdd/tigrfams/pfam overlapping another protein with hits	290	1802	1163	GRP3_09903	GR3M_88480	GR4F_44705	GR4M_202513
group_178480		hypothetical protein	4	4	1	196653	110072				1802	1811	1807	GRP3_25659	GR3M_134420	GR4F_19853	GR4M_97201
gsiD_12		Glutathione transport system permease protein GsiD	4	4	1	196653	88022				215	857	598	GRP3_48024	GR3M_90338	GR4F_42663	GR4M_103464
group_178561		hypothetical protein	4	4	1	196653	90345				593	1304	1120	GRP3_46703	GR3M_149093	GR4F_121267	GR4M_142835
pat_7		Phosphinothricin N-acetyltransferase	4	4	1	196653	73771				320	608	533	GRP3_14675	GR3M_107929	GR4F_19055	GR4M_140887
pat_13		hypothetical protein	4	4	1	196653	61705				206	638	503	GRP3_38502	GR3M_39311	GR4F_176653	GR4M_160910
pat_17		Phosphinothricin N-acetyltransferase	4	4	1	200308	3				152	593	455	GRP3_86251	GR3M_232499	GR4F_92752	GR4M_227857
pat_4		Phosphinothricin N-acetyltransferase	4	4	1	196653	122052				599	599	599	GRP3_48696	GR3M_195345	GR4F_28317	GR4M_81004
hisB_4		Histidine biosynthesis bifunctional protein HisB	4	4	1	196653	94281				587	593	591	GRP3_18480	GR3M_175883	GR4F_17036	GR4M_78035
hisB_26		Histidine biosynthesis bifunctional protein HisB	4	4	1	198688	3				269	587	507	GRP3_72965	GR3M_230080	GR4F_108806	GR4M_114346
hisB_7		Imidazoleglycerol-phosphate dehydratase	4	4	1	196669	280				533	590	575	GRP3_31959	GR3M_61432	GR4F_11856	GR4M_103107
group_178754		hypothetical protein	4	4	1	196678	11				341	341	341	GRP3_18656	GR3M_265147	GR4F_173133	GR4M_152275
group_178773		hypothetical protein	4	4	1	197536	9				281	350	332	GRP3_98471	GR3M_227315	GR4F_101579	GR4M_78967
group_178784		Oxalate-binding protein	4	4	1	196653	104151				218	329	301	GRP3_19830	GR3M_21490	GR4F_134893	GR4M_112582
blaI_115		hypothetical protein	4	4	1	196653	2767				380	509	476	GRP3_87583	GR3M_92497	GR4F_178734	GR4M_108618
gsiD_21		Glutathione transport system permease protein GsiD	4	4	1	196691	201				860	902	891	GRP3_56301	GR3M_109379	GR4F_10573	GR4M_49073
group_178913		hypothetical protein	4	4	1	196653	90792			Hypothetical protein with no hits to refseq/uniprot/clusters/cdd/tigrfams/pfam overlapping another protein with hits	212	941	754	GRP3_117632	GR3M_72416	GR4F_76369	GR4M_06316
group_179069		hypothetical protein	4	4	1	196653	1065			Hypothetical protein with no hits to refseq/uniprot/clusters/cdd/tigrfams/pfam overlapping another protein with hits	179	179	179	GRP3_140287	GR3M_14777	GR4F_112952	GR4M_16894
rho_18		Transcription termination factor Rho	4	4	1	196653	35041				893	914	898	GRP3_24579	GR3M_34522	GR4F_100510	GR4M_140551
rsmD_12		Ribosomal RNA small subunit methyltransferase D	4	4	1	196653	7710				461	563	537	GRP3_28757	GR3M_33504	GR4F_82881	GR4M_33900
mepA_175		Multidrug export protein MepA	4	4	1	196653	51670				611	1394	1175	GRP3_56045	GR3M_74217	GR4F_75739	GR4M_66779
group_179270		hypothetical protein	4	4	1	196653	39680				1052	1313	1173	GRP3_45750	GR3M_45311	GR4F_68318	GR4M_75965
oppC_18		Oligopeptide transport system permease protein OppC	4	4	1	196653	27181				881	881	881	GRP3_29952	GR3M_69164	GR4F_49851	GR4M_82289
oppC_30		Oligopeptide transport system permease protein OppC	4	4	1	198512	3				794	917	855	GRP3_58520	GR3M_176901	GR4F_133578	GR4M_120553
group_179311		hypothetical protein	4	4	1	196653	12254				1298	1367	1315	GRP3_30080	GR3M_65978	GR4F_42754	GR4M_73754
group_179317		hypothetical protein	4	4	1	196653	8776				1289	1289	1289	GRP3_78329	GR3M_58423	GR4F_98426	GR4M_138298
gerN_11		Na(+)/H(+)-K(+) antiporter GerN	4	4	1	196653	106033				1169	1214	1202	GRP3_54797	GR3M_117416	GR4F_25498	GR4M_80533
group_179388		hypothetical protein	4	4	1	196653	71651			Hypothetical protein with no hits to refseq/uniprot/clusters/cdd/tigrfams/pfam overlapping another protein with hits	413	866	752	GRP3_47938	GR3M_144194	GR4F_220181	GR4M_147476
apu_3		Amylopullulanase	4	4	1	196688	49				830	1838	1586	GRP3_32688	GR3M_31930	GR4F_44159	GR4M_48248
rnfA_5		Na(+)-translocating ferredoxin:NAD(+) oxidoreductase complex subunit A	4	4	1	196653	113762				623	623	623	GRP3_81387	GR3M_12064	GR4F_13157	GR4M_16491
xerC_52		Tyrosine recombinase XerC	4	4	1	196653	869				1172	1226	1211	GRP3_34393	GR3M_40502	GR4F_118273	GR4M_29921
group_179508	swrD_15	Swarming motility protein SwrD	4	4	1	196653	61574				215	215	215	GRP3_34613	GR3M_50267	GR4F_32237	GR4M_60073
ecsA_5		ABC-type transporter ATP-binding protein EcsA	4	4	1	196653	1651				746	746	746	GRP3_38613	GR3M_17987	GR4F_71852	GR4M_89815
nagA_20		N-acetylglucosamine-6-phosphate deacetylase	4	4	1	196653	140934				908	1154	1092	GRP3_40073	GR3M_17907	GR4F_60329	GR4M_23200
group_179720	nagA_13	N-acetylglucosamine-6-phosphate deacetylase	4	4	1	196653	55272				734	1163	994	GRP3_51451	GR3M_98806	GR4F_44072	GR4M_107825
group_179736		hypothetical protein	4	4	1	196653	12288				332	332	332	GRP3_65430	GR3M_181372	GR4F_88068	GR4M_70068
group_179788		hypothetical protein	4	4	1	196653	82933				404	419	407	GRP3_65916	GR3M_71939	GR4F_62486	GR4M_09217
group_179811		hypothetical protein	4	4	1	196653	72154				173	179	176	GRP3_42050	GR3M_48902	GR4F_53982	GR4M_112908
group_179845		hypothetical protein	4	4	1	196653	124047				2201	2237	2220	GRP3_43203	GR3M_74260	GR4F_82405	GR4M_67174
group_179856		hypothetical protein	4	4	1	196653	5250				2186	2237	2224	GRP3_54381	GR3M_66452	GR4F_72322	GR4M_28935
group_17987		hypothetical protein	4	4	1	196653	125905			Hypothetical protein with no hits to refseq/uniprot/clusters/cdd/tigrfams/pfam overlapping another protein with hits	128	944	570	GRP3_53802	GR3M_41346	GR4F_73032	GR4M_185815
group_179902		hypothetical protein	4	4	1	196653	19903				752	1163	983	GRP3_43693	GR3M_24734	GR4F_48671	GR4M_103859
group_179906		hypothetical protein	4	4	1	196653	13548				500	1130	972	GRP3_55444	GR3M_87321	GR4F_27146	GR4M_63335
group_179909		hypothetical protein	4	4	1	196653	48615				215	1025	752	GRP3_115935	GR3M_06548	GR4F_19372	GR4M_145613
plsX_29		Phosphate acyltransferase	4	4	1	196653	123708				1016	1043	1031	GRP3_54783	GR3M_141651	GR4F_142054	GR4M_48925
group_17993		hypothetical protein	4	4	1	196653	78123				362	932	512	GRP3_101613	GR3M_165078	GR4F_158527	GR4M_41924
spxA_7		putative protein	4	4	1	196653	49558				335	335	335	GRP3_52545	GR3M_56177	GR4F_55616	GR4M_112597
group_179958		putative protein	4	4	1	196653	79290				332	335	334	GRP3_72532	GR3M_12921	GR4F_29726	GR4M_203572
gmk_43		Guanylate kinase	4	4	1	196653	140367				233	587	498	GRP3_46560	GR3M_168334	GR4F_79291	GR4M_100373
nagP_1		PTS system N-acetylglucosamine-specific EIICB component	4	4	1	196653	122636				1415	1451	1442	GRP3_48227	GR3M_110325	GR4F_27208	GR4M_110191
nagE_3		PTS system N-acetylglucosamine-specific EIICBA component	4	4	1	196653	129755				1433	1469	1460	GRP3_55391	GR3M_158537	GR4F_75186	GR4M_107411
group_180163		hypothetical protein	4	4	1	196653	130397				887	887	887	GRP3_50149	GR3M_21140	GR4F_07078	GR4M_70022
group_18023		hypothetical protein	4	4	1	196653	15468				377	926	788	GRP3_89506	GR3M_49445	GR4F_59614	GR4M_23711
xseB_54		Exodeoxyribonuclease 7 small subunit	4	4	1	196653	44597				236	242	237	GRP3_51939	GR3M_191694	GR4F_107533	GR4M_50083
group_180339		hypothetical protein	4	4	1	197148	8				374	395	384	GRP3_52985	GR3M_101074	GR4F_52846	GR4M_86188
hutU_6		Urocanate hydratase	4	4	1	196653	3158				791	2075	1754	GRP3_53386	GR3M_40860	GR4F_46605	GR4M_61633
hutU_7		Urocanate hydratase	4	4	1	196653	75468				488	1388	980	GRP3_70262	GR3M_77754	GR4F_60891	GR4M_74747
group_18039		hypothetical protein	4	4	1	199485	5				323	380	350	GRP3_82426	GR3M_215826	GR4F_118573	GR4M_109027
group_180394		hypothetical protein	4	4	1	196653	32852				353	1232	925	GRP3_53619	GR3M_59909	GR4F_85046	GR4M_89107
group_180443		hypothetical protein	4	4	1	196653	118131				1841	1856	1844	GRP3_54927	GR3M_35805	GR4F_37344	GR4M_111651
addB_25		ATP-dependent helicase/deoxyribonuclease subunit B	4	4	1	196653	45561				389	3362	1942	GRP3_87054	GR3M_162093	GR4F_82166	GR4M_43161
group_18050		hypothetical protein	4	4	1	196653	14181				227	428	277	GRP3_110200	GR3M_122127	GR4F_65425	GR4M_225797
group_180609		hypothetical protein	4	4	1	196653	35812				767	773	768	GRP3_59108	GR3M_52551	GR4F_53852	GR4M_84504
group_180665		IS3 family transposase ISBce13	4	4	1	197700	15				422	866	643	GRP3_60716	GR3M_209842	GR4F_158950	GR4M_117333
tnsB_1		Transposon Tn7 transposition protein TnsB	4	4	1	196653	79643				1733	1841	1808	GRP3_67503	GR3M_62514	GR4F_72974	GR4M_93850
tnsB_2		Transposon Tn7 transposition protein TnsB	4	4	1	196653	47758				329	1829	1121	GRP3_73111	GR3M_212649	GR4F_103249	GR4M_160072
group_180955		hypothetical protein	4	4	1	196653	56365				605	809	728	GRP3_73041	GR3M_154326	GR4F_164159	GR4M_140604
ntpK_19		V-type sodium ATPase subunit K	4	4	1	201262	1				143	485	327	GRP3_160802	GR3M_184703	GR4F_157070	GR4M_190731
group_181118		hypothetical protein	4	4	1	196653	285				254	338	317	GRP3_99572	GR3M_120247	GR4F_116681	GR4M_27963
group_181131		hypothetical protein	4	4	1	196653	126691				389	389	389	GRP3_99218	GR3M_184944	GR4F_121846	GR4M_110653
group_18154		hypothetical protein	4	4	1	196653	66880				302	542	482	GRP3_46759	GR3M_105861	GR4F_13297	GR4M_151010
yeeO_10		putative FMN/FAD exporter YeeO	4	4	1	196666	74				1367	1424	1381	GRP3_15446	GR3M_21732	GR4F_03689	GR4M_01697
group_181631		hypothetical protein	4	4	1	199664	2				1649	1745	1674	GRP3_80020	GR3M_131840	GR4F_121106	GR4M_126823
group_18165		hypothetical protein	4	4	1	196653	111930				533	560	539	GRP3_41957	GR3M_24970	GR4F_52510	GR4M_18434
inhA_2		hypothetical protein	4	4	1	200530	3				173	557	315	GRP3_84567	GR3M_211423	GR4F_249595	GR4M_213283
group_181681		hypothetical protein	4	4	1	196653	102892				230	359	320	GRP3_04803	GR3M_287667	GR4F_00068	GR4M_09786
group_18176		hypothetical protein	4	4	1	196653	65828				200	548	461	GRP3_59177	GR3M_157451	GR4F_44790	GR4M_131357
group_181765		hypothetical protein	4	4	1	196653	103715				209	218	213	GRP3_05966	GR3M_121340	GR4F_07796	GR4M_13874
group_181780		hypothetical protein	4	4	1	196653	108491			Hypothetical protein with no hits to refseq/uniprot/clusters/cdd/tigrfams/pfam overlapping another protein with hits	212	215	214	GRP3_63476	GR3M_117768	GR4F_207263	GR4M_26595
bglB_14		hypothetical protein	4	4	1	198296	6				212	2417	1457	GRP3_126252	GR3M_76330	GR4F_152592	GR4M_100084
group_181858	dacB_15	D-alanyl-D-alanine carboxypeptidase DacB	4	4	1	196653	53380				1034	1133	1108	GRP3_10305	GR3M_98258	GR4F_75048	GR4M_115870
mltG_10		Endolytic murein transglycosylase	4	4	1	196653	53422				1028	1115	1093	GRP3_10335	GR3M_92616	GR4F_68569	GR4M_83039
mltG_89		Endolytic murein transglycosylase	4	4	1	197214	38				422	1184	826	GRP3_103613	GR3M_131717	GR4F_164325	GR4M_125339
yisK_2		putative protein YisK	4	4	1	197283	18				617	932	853	GRP3_47409	GR3M_185999	GR4F_53096	GR4M_78215
group_181992		hypothetical protein	4	4	1	196653	139510				623	2279	1862	GRP3_15886	GR3M_47952	GR4F_109024	GR4M_07880
pdxA2_9		D-threonate 4-phosphate dehydrogenase	4	4	1	196653	32660				1079	1079	1079	GRP3_49863	GR3M_61548	GR4F_65994	GR4M_72178
tagG_1		Teichoic acid translocation permease protein TagG	4	4	1	196653	138281				614	776	735	GRP3_18300	GR3M_45705	GR4F_128034	GR4M_77050
tagG_33		Teichoic acid translocation permease protein TagG	4	4	1	196653	73297				776	779	776	GRP3_56875	GR3M_120125	GR4F_56242	GR4M_08255
group_182075		hypothetical protein	4	4	1	199762	4				701	896	843	GRP3_72987	GR3M_209261	GR4F_105133	GR4M_154521
group_182098		hypothetical protein	4	4	1	196653	65852				1091	1118	1097	GRP3_39167	GR3M_103916	GR4F_44800	GR4M_69030
puuR_10		HTH-type transcriptional regulator PuuR	4	4	1	196653	27100				200	206	201	GRP3_43819	GR3M_109405	GR4F_37355	GR4M_118682
group_182131		hypothetical protein	4	4	1	196653	11341				245	245	245	GRP3_117836	GR3M_137435	GR4F_67441	GR4M_53850
group_182148		hypothetical protein	4	4	1	196744	68				593	593	593	GRP3_20826	GR3M_190207	GR4F_93956	GR4M_155413
rsxB_64		Ferredoxin-type protein NapF	4	4	1	196653	71161				812	818	815	GRP3_43423	GR3M_169962	GR4F_107290	GR4M_63768
group_182285		hypothetical protein	4	4	1	196653	111000				347	368	357	GRP3_27103	GR3M_149394	GR4F_30828	GR4M_72621
cheB_9		Protein-glutamate methylesterase/protein-glutamine glutaminase	4	4	1	196653	130045				605	1079	959	GRP3_28539	GR3M_12604	GR4F_41847	GR4M_59291
group_182328	cheB_33	Protein-glutamate methylesterase/protein-glutamine glutaminase	4	4	1	196687	60				1034	1070	1061	GRP3_35515	GR3M_12016	GR4F_53822	GR4M_37702
crh_15		HPr-like protein Crh	4	4	1	196670	132				263	305	273	GRP3_30484	GR3M_61289	GR4F_56093	GR4M_78889
ptsH_85		HPr-like protein Crh	4	4	1	196653	48874				263	344	283	GRP3_105318	GR3M_198492	GR4F_92494	GR4M_219628
plsY_6		Glycerol-3-phosphate acyltransferase	4	4	1	196653	18309				581	653	635	GRP3_31583	GR3M_08935	GR4F_51010	GR4M_11134
plsY_29		Glycerol-3-phosphate acyltransferase	4	4	1	196653	125144				629	677	651	GRP3_58192	GR3M_124450	GR4F_54117	GR4M_105512
sleB_5		hypothetical protein	4	4	1	197008	6				287	995	722	GRP3_138721	GR3M_130965	GR4F_39428	GR4M_76670
srp54_3		hypothetical protein	4	4	1	199295	6				188	863	512	GRP3_65288	GR3M_236769	GR4F_124490	GR4M_143862
group_182670		hypothetical protein	4	4	1	196653	97474				242	1406	1096	GRP3_124303	GR3M_134341	GR4F_94362	GR4M_09177
ftsL_34		Cell division protein FtsL	4	4	1	196653	90155				491	557	509	GRP3_40862	GR3M_82053	GR4F_58662	GR4M_13433
murG_23		UDP-N-acetylglucosamine--N-acetylmuramyl-(pentapeptide) pyrophosphoryl-undecaprenol N-acetylglucosamine transferase	4	4	1	196653	28353				692	791	756	GRP3_43538	GR3M_147732	GR4F_144896	GR4M_73189
group_182948		hypothetical protein	4	4	1	196653	4080				134	347	220	GRP3_103618	GR3M_114546	GR4F_174867	GR4M_164709
group_183019		hypothetical protein	4	4	1	196653	57880				560	578	572	GRP3_44990	GR3M_106066	GR4F_127669	GR4M_75684
group_183028		hypothetical protein	4	4	1	196653	58186				554	569	563	GRP3_50636	GR3M_152671	GR4F_102830	GR4M_64289
group_183079	ispE_19	4-diphosphocytidyl-2-C-methyl-D-erythritol kinase	4	4	1	196653	24315				662	893	829	GRP3_47196	GR3M_92117	GR4F_70851	GR4M_22364
ispE_20		4-diphosphocytidyl-2-C-methyl-D-erythritol kinase	4	4	1	196653	1555				287	914	757	GRP3_47830	GR3M_39019	GR4F_45745	GR4M_47140
group_183095		Flavodoxin	4	4	1	196653	2423				422	479	439	GRP3_48766	GR3M_61258	GR4F_96422	GR4M_61701
group_183103		Flavodoxin	4	4	1	196653	70459				242	431	340	GRP3_103996	GR3M_224427	GR4F_81734	GR4M_50667
bcrA_21		Bacitracin transport ATP-binding protein BcrA	4	4	1	196653	118036				911	911	911	GRP3_50465	GR3M_18011	GR4F_65053	GR4M_80509
lepA_1		Elongation factor 4	4	4	1	196653	142344				1700	1817	1787	GRP3_02290	GR3M_92946	GR4F_09681	GR4M_14224
ahcY_12		Adenosylhomocysteinase	4	4	1	197742	10				1256	1748	1398	GRP3_67967	GR3M_91725	GR4F_80660	GR4M_108233
lepA_42		Elongation factor 4	4	4	1	196653	132416				542	1814	1466	GRP3_48606	GR3M_144542	GR4F_89104	GR4M_108735
accC_17		Biotin carboxylase	4	4	1	196653	85635				1328	1397	1379	GRP3_56473	GR3M_125955	GR4F_97759	GR4M_135953
group_183340	nagB_25	Glucosamine-6-phosphate deaminase 1	4	4	1	196653	41579				812	821	818	GRP3_56965	GR3M_46710	GR4F_42058	GR4M_36801
murG_25		UDP-N-acetylglucosamine--N-acetylmuramyl-(pentapeptide) pyrophosphoryl-undecaprenol N-acetylglucosamine transferase	4	4	1	196653	32926				683	1118	1009	GRP3_57536	GR3M_66777	GR4F_45801	GR4M_64520
group_183462		hypothetical protein	4	4	1	202928	1			Investigate	614	1739	1123	GRP3_88115	GR3M_205906	GR4F_123942	GR4M_172196
lepA_55		Elongation factor 4	4	4	1	197113	13				296	1805	1101	GRP3_84498	GR3M_178158	GR4F_75441	GR4M_58335
psaC_1		Ferredoxin-3	4	4	1	196653	53601				206	206	206	GRP3_58733	GR3M_68055	GR4F_26463	GR4M_113860
nuoI_2		Ferredoxin-3	4	4	1	196653	35776				209	212	210	GRP3_61687	GR3M_39205	GR4F_32092	GR4M_59695
group_183550		hypothetical protein	4	4	1	196653	81052				998	1040	1019	GRP3_60873	GR3M_115023	GR4F_59038	GR4M_81248
group_183666		hypothetical protein	4	4	1	196653	129389				122	191	145	GRP3_66187	GR3M_21103	GR4F_42897	GR4M_63042
group_18368	lepA_15	Elongation factor 4	4	4	1	196823	6				1292	1787	1663	GRP3_50405	GR3M_34176	GR4F_33246	GR4M_84738
ltrA_7		Group II intron-encoded protein LtrA	4	4	1	196653	262				1826	1841	1837	GRP3_74189	GR3M_147730	GR4F_39256	GR4M_105141
group_183776		A-adding tRNA nucleotidyltransferase	4	4	1	196905	55				443	452	449	GRP3_72061	GR3M_116392	GR4F_115968	GR4M_65597
group_184203		hypothetical protein	4	4	1	196653	711				1388	1457	1417	GRP3_02318	GR3M_119963	GR4F_67878	GR4M_111933
wecD_1		dTDP-fucosamine acetyltransferase	4	4	1	196653	107568				281	455	411	GRP3_03049	GR3M_96896	GR4F_25394	GR4M_21624
group_184443		hypothetical protein	4	4	1	196653	45122				455	584	548	GRP3_89259	GR3M_120771	GR4F_72572	GR4M_53483
gmd_12		GDP-mannose 4,6-dehydratase	4	4	1	196653	25722				275	1031	842	GRP3_71169	GR3M_37896	GR4F_96137	GR4M_33931
btuD_583		Vitamin B12 import ATP-binding protein BtuD	4	4	1	196653	138276				1265	1415	1302	GRP3_18299	GR3M_45706	GR4F_128035	GR4M_135991
btuD_137		Vitamin B12 import ATP-binding protein BtuD	4	4	1	196653	73416				1289	1685	1428	GRP3_56876	GR3M_120124	GR4F_56243	GR4M_08259
xerC_630		Tyrosine recombinase XerC	4	4	1	203825	2			Investigate	803	803	803	GRP3_97001	GR3M_202305	GR4F_154173	GR4M_155226
xerC_29		Tyrosine recombinase XerC	4	4	1	196653	138168				299	812	596	GRP3_38310	GR3M_73188	GR4F_21181	GR4M_71445
rcsC_365		Sensor histidine kinase RcsC	4	4	1	197296	11				320	1796	1202	GRP3_95010	GR3M_71445	GR4F_133917	GR4M_43569
dfx_13		hypothetical protein	4	4	1	196653	27366				209	599	492	GRP3_29931	GR3M_46033	GR4F_110749	GR4M_124493
group_184764		Monoacylglycerol lipase	4	4	1	196653	43262				479	929	816	GRP3_19930	GR3M_112783	GR4F_39096	GR4M_93136
group_184770		Monoacylglycerol lipase	4	4	1	196653	23829				752	926	882	GRP3_64743	GR3M_17047	GR4F_17706	GR4M_17075
serS_36		Serine--tRNA ligase	4	4	1	196758	6				692	1295	1144	GRP3_20751	GR3M_118284	GR4F_24407	GR4M_95618
aroK_31		Shikimate kinase	4	4	1	196653	121544				494	509	497	GRP3_46946	GR3M_26457	GR4F_71508	GR4M_85192
lacF_18		Lactose transport system permease protein LacF	4	4	1	196740	81				443	932	687	GRP3_26300	GR3M_25638	GR4F_37482	GR4M_24230
group_184962		hypothetical protein	4	4	1	196653	111283				950	953	952	GRP3_38674	GR3M_69691	GR4F_24709	GR4M_63754
group_184981		hypothetical protein	4	4	1	196653	122602				245	452	341	GRP3_61796	GR3M_104245	GR4F_100482	GR4M_82426
group_184999		hypothetical protein	4	4	1	196687	133				1214	1259	1247	GRP3_26981	GR3M_11949	GR4F_34731	GR4M_10914
lyc_10		hypothetical protein	4	4	1	200979	2				248	1190	614	GRP3_75432	GR3M_177586	GR4F_106570	GR4M_216458
topB_42		DNA topoisomerase 3	4	4	1	196653	78623				1181	2105	1874	GRP3_28474	GR3M_60529	GR4F_82712	GR4M_98500
phnW_5		2-aminoethylphosphonate--pyruvate transaminase	4	4	1	196653	64824				326	1157	932	GRP3_29008	GR3M_122228	GR4F_24561	GR4M_106187
phnW_1		2-aminoethylphosphonate--pyruvate transaminase	4	4	1	196653	134908				461	1184	982	GRP3_58748	GR3M_71798	GR4F_101125	GR4M_44878
purR_48		HTH-type transcriptional repressor PurR	4	4	1	196653	51956				1073	1100	1093	GRP3_29072	GR3M_19967	GR4F_83091	GR4M_14516
dnaE_26		DNA polymerase III subunit alpha	4	4	1	196653	81652				497	3479	2733	GRP3_31653	GR3M_71126	GR4F_58647	GR4M_47258
dnaE1_4		DNA polymerase III subunit alpha	4	4	1	196653	49164				470	3467	1285	GRP3_101928	GR3M_179337	GR4F_108606	GR4M_38835
moaA1		GTP 3',8-cyclase 1	4	4	1	196653	22119				938	944	939	GRP3_29838	GR3M_61628	GR4F_64111	GR4M_14723
clpP_25		ATP-dependent Clp protease proteolytic subunit	4	4	1	196653	129662				299	581	510	GRP3_39868	GR3M_69533	GR4F_27688	GR4M_151629
arlR_15		Response regulator ArlR	4	4	1	196653	24875				659	704	670	GRP3_33888	GR3M_101167	GR4F_68095	GR4M_50848
saeR_10		Response regulator SaeR	4	4	1	196653	38228				503	671	624	GRP3_64306	GR3M_122826	GR4F_82916	GR4M_82227
fliE_6		Flagellar hook-basal body complex protein FliE	4	4	1	196653	61533				308	311	310	GRP3_34624	GR3M_50278	GR4F_32226	GR4M_74093
btuR_5		Corrinoid adenosyltransferase	4	4	1	197229	20				263	590	508	GRP3_41828	GR3M_184396	GR4F_50926	GR4M_92995
group_185579		hypothetical protein	4	4	1	196653	108853				713	890	838	GRP3_70957	GR3M_51927	GR4F_99411	GR4M_101604
clpP_34		ATP-dependent Clp protease proteolytic subunit	4	4	1	197854	4				632	704	680	GRP3_47930	GR3M_116305	GR4F_64463	GR4M_70357
clpP_53		ATP-dependent Clp protease proteolytic subunit	4	4	1	196653	126968				308	746	600	GRP3_44820	GR3M_82551	GR4F_37621	GR4M_90011
group_185625		hypothetical protein	4	4	1	196653	23393				971	1052	1031	GRP3_39722	GR3M_71486	GR4F_13587	GR4M_78444
group_185631		hypothetical protein	4	4	1	196653	4346				221	1049	635	GRP3_119889	GR3M_50422	GR4F_210705	GR4M_54158
pepT_41		Peptidase T	4	4	1	196653	12198				1046	1085	1065	GRP3_43318	GR3M_139930	GR4F_41225	GR4M_86745
purD_46		Phosphoribosylamine--glycine ligase	4	4	1	196653	42980				575	1259	981	GRP3_88769	GR3M_128322	GR4F_70097	GR4M_13195
group_185700		hypothetical protein	4	4	1	196653	4066				2027	2036	2033	GRP3_40536	GR3M_110722	GR4F_24553	GR4M_06073
chbP_4		N,N'-diacetylchitobiose phosphorylase	4	4	1	196653	113049				1478	2411	2177	GRP3_48841	GR3M_15442	GR4F_52161	GR4M_20047
group_185746		hypothetical protein	4	4	1	196654	501				449	473	455	GRP3_41457	GR3M_166968	GR4F_107846	GR4M_156983
pepP_7		Xaa-Pro aminopeptidase	4	4	1	196653	123096				1247	1247	1247	GRP3_66707	GR3M_33763	GR4F_116293	GR4M_106122
clpP_52		ATP-dependent Clp protease proteolytic subunit	4	4	1	196653	39039				146	596	482	GRP3_43536	GR3M_91839	GR4F_39599	GR4M_25784
group_185892		hypothetical protein	4	4	1	196653	34921				149	1310	1009	GRP3_43243	GR3M_125775	GR4F_61161	GR4M_89499
group_185903		hypothetical protein	4	4	1	196653	136417				149	1295	802	GRP3_119760	GR3M_24400	GR4F_147966	GR4M_20124
group_185963		hypothetical protein	4	4	1	196653	29010				1070	1106	1097	GRP3_48422	GR3M_14730	GR4F_63244	GR4M_16848
araP_1		L-arabinose transport system permease protein AraP	4	4	1	196653	130398				950	950	950	GRP3_50150	GR3M_21141	GR4F_07079	GR4M_70021
group_186124		hypothetical protein	4	4	1	197209	28				479	479	479	GRP3_51747	GR3M_90124	GR4F_55726	GR4M_107856
regX3_17		Sensory transduction protein regX3	4	4	1	196653	38298				350	692	528	GRP3_59194	GR3M_43603	GR4F_29282	GR4M_102547
group_186182		hypothetical protein	4	4	1	197857	8				479	548	530	GRP3_59377	GR3M_131605	GR4F_106935	GR4M_93832
group_186183		hypothetical protein	4	4	1	196653	76884				551	938	841	GRP3_65241	GR3M_25831	GR4F_58006	GR4M_20478
group_186184		hypothetical protein	4	4	1	196653	12243				197	371	327	GRP3_69866	GR3M_65967	GR4F_42743	GR4M_83413
gatY_1		D-tagatose-1,6-bisphosphate aldolase subunit GatY	4	4	1	196653	111939				848	866	852	GRP3_54000	GR3M_24960	GR4F_69218	GR4M_18424
pflA_20		Pyruvate formate-lyase 1-activating enzyme	4	4	1	199196	5				272	746	455	GRP3_91782	GR3M_220493	GR4F_167326	GR4M_125840
lipO_3		hypothetical protein	4	4	1	196653	63406				1175	1685	1443	GRP3_59449	GR3M_41276	GR4F_42400	GR4M_79987
group_186520		hypothetical protein	4	4	1	196653	65176				1205	1304	1272	GRP3_91385	GR3M_94422	GR4F_99678	GR4M_109312
group_186659		hypothetical protein	4	4	1	196653	549				272	284	281	GRP3_87543	GR3M_101754	GR4F_65258	GR4M_27946
yheI_17		putative ABC transporter ATP-binding protein	4	4	1	196653	115160				452	1724	1406	GRP3_22641	GR3M_98272	GR4F_22665	GR4M_41878
group_187232		hypothetical protein	4	4	1	196653	100649				170	1211	695	GRP3_149666	GR3M_91209	GR4F_85432	GR4M_196400
group_18724		putative ABC transporter ATP-binding protein	4	4	1	196653	71067				1757	1805	1781	GRP3_34040	GR3M_67724	GR4F_73017	GR4M_50717
group_18725		putative ABC transporter ATP-binding protein	4	4	1	196653	46622				1763	1790	1780	GRP3_53704	GR3M_75516	GR4F_08455	GR4M_65767
group_18726		putative ABC transporter ATP-binding protein	4	4	1	196653	138490				983	1781	1477	GRP3_94944	GR3M_33420	GR4F_152617	GR4M_30369
tcyB_4		L-cystine transport system permease protein TcyB	4	4	1	196653	136685				311	647	553	GRP3_33548	GR3M_123893	GR4F_18225	GR4M_61290
Int-Tn_1		Transposase from transposon Tn916	4	4	1	196653	108181				1235	1235	1235	GRP3_05024	GR3M_140738	GR4F_06637	GR4M_15026
group_187420		4-O-beta-D-mannosyl-D-glucose phosphorylase	4	4	1	197084	49				1169	1175	1172	GRP3_62270	GR3M_104563	GR4F_64985	GR4M_59062
group_187454		hypothetical protein	4	4	1	196653	1007				191	191	191	GRP3_23949	GR3M_78974	GR4F_56991	GR4M_121439
group_187467		hypothetical protein	4	4	1	199249	6			Hypothetical protein with no hits to refseq/uniprot/clusters/cdd/tigrfams/pfam overlapping another protein with hits	179	464	379	GRP3_111068	GR3M_188137	GR4F_134073	GR4M_235321
group_187468		hypothetical protein	4	4	1	197945	9				860	1193	1026	GRP3_79855	GR3M_106412	GR4F_78788	GR4M_128630
addA_5		hypothetical protein	4	4	1	196653	36435				1145	2501	1785	GRP3_13986	GR3M_155254	GR4F_135850	GR4M_139613
group_187490		hypothetical protein	4	4	1	196653	118651				689	716	704	GRP3_35100	GR3M_164436	GR4F_163018	GR4M_120660
rsxE_20		Ion-translocating oxidoreductase complex subunit E	4	4	1	196653	53316				218	647	539	GRP3_10366	GR3M_40222	GR4F_59914	GR4M_108183
rnfE_6		Na(+)-translocating ferredoxin:NAD(+) oxidoreductase complex subunit E	4	4	1	197151	16				599	638	628	GRP3_48528	GR3M_79186	GR4F_168789	GR4M_80319
group_187700		hypothetical protein	4	4	1	196653	65851				707	779	725	GRP3_39168	GR3M_103915	GR4F_44801	GR4M_104631
rluF_5		Dual-specificity RNA pseudouridine synthase RluF	4	4	1	198568	9				722	815	750	GRP3_60029	GR3M_102224	GR4F_105375	GR4M_105508
rluF_14		Dual-specificity RNA pseudouridine synthase RluF	4	4	1	196653	3062				695	767	734	GRP3_121209	GR3M_98625	GR4F_136206	GR4M_134908
galE1_6		UDP-glucose 4-epimerase	4	4	1	196653	138357				932	950	941	GRP3_23421	GR3M_32415	GR4F_127134	GR4M_106223
yfbR_9		5'-deoxynucleotidase YfbR	4	4	1	196653	120477				170	596	489	GRP3_23707	GR3M_53022	GR4F_28024	GR4M_133462
ypbG_2		putative protein YpbG	4	4	1	196687	157				854	875	859	GRP3_26957	GR3M_11926	GR4F_34754	GR4M_10891
metN_10		Methionine import ATP-binding protein MetN	4	4	1	196653	76686				353	1073	889	GRP3_46727	GR3M_228623	GR4F_69833	GR4M_101158
group_187981		hypothetical protein	4	4	1	196653	25671				425	455	440	GRP3_27696	GR3M_19699	GR4F_73935	GR4M_54409
bcrR_14		HTH-type transcriptional regulator Xre	4	4	1	196653	35187				221	221	221	GRP3_58103	GR3M_27928	GR4F_115379	GR4M_94035
bcrR_8		HTH-type transcriptional activator BcrR	4	4	1	196653	42834				233	248	236	GRP3_57881	GR3M_16215	GR4F_58753	GR4M_86526
group_188029		hypothetical protein	4	4	1	196653	25898				203	251	215	GRP3_50626	GR3M_195093	GR4F_34497	GR4M_142119
mutY_12		Adenine DNA glycosylase	4	4	1	196653	118772				1073	1073	1073	GRP3_39441	GR3M_18049	GR4F_107838	GR4M_94557
group_188115		hypothetical protein	4	4	1	196687	118				275	2411	1426	GRP3_29882	GR3M_11962	GR4F_80828	GR4M_10927
mreB_13		Cell shape-determining protein MreB	4	4	1	196841	8				935	1010	972	GRP3_29990	GR3M_41912	GR4F_67605	GR4M_31716
opuCA_2		Carnitine transport ATP-binding protein OpuCA	4	4	1	196714	25				725	725	725	GRP3_31155	GR3M_25974	GR4F_60710	GR4M_18555
opuBA_1		Carnitine transport ATP-binding protein OpuCA	4	4	1	196653	17280				449	731	655	GRP3_53943	GR3M_152027	GR4F_20534	GR4M_144486
rhaR_74		HTH-type transcriptional activator RhaR	4	4	1	196653	31224				914	1079	997	GRP3_67465	GR3M_113548	GR4F_51783	GR4M_31546
group_188226		hypothetical protein	4	4	1	196653	27052				161	167	165	GRP3_34239	GR3M_37860	GR4F_72147	GR4M_84777
xerC_404		Tyrosine recombinase XerC	4	4	1	196653	138230				311	1049	507	GRP3_34723	GR3M_52757	GR4F_134942	GR4M_91718
xerD_108		Tyrosine recombinase XerC	4	4	1	198354	7				1028	1034	1031	GRP3_71632	GR3M_129520	GR4F_103973	GR4M_106343
der_14		GTPase Der	4	4	1	196654	124				1202	2525	2194	GRP3_00434	GR3M_28873	GR4F_16819	GR4M_76099
feoB_61		Fe(2+) transporter FeoB	4	4	1	196737	120				2333	2333	2333	GRP3_35121	GR3M_109631	GR4F_59016	GR4M_31398
betI_21		HTH-type transcriptional regulator BetI	4	4	1	196653	141051				134	566	458	GRP3_36074	GR3M_17922	GR4F_83547	GR4M_21286
gfo_2		Glucose--fructose oxidoreductase	4	4	1	196653	19065				1076	1076	1076	GRP3_56947	GR3M_49025	GR4F_93452	GR4M_111421
yvdM_1		Beta-phosphoglucomutase	4	4	1	196653	51645				695	695	695	GRP3_53544	GR3M_11541	GR4F_40705	GR4M_14104
group_188404	nagZ_23	Beta-hexosaminidase	4	4	1	196653	10608				2411	2411	2411	GRP3_67914	GR3M_50458	GR4F_51196	GR4M_19886
sigW_63		hypothetical protein	4	4	1	196653	85654				284	626	492	GRP3_74756	GR3M_140056	GR4F_101755	GR4M_80400
der_18		GTPase Der	4	4	1	196653	103626				2264	2444	2390	GRP3_05910	GR3M_69526	GR4F_07741	GR4M_37940
group_188509		hypothetical protein	4	4	1	196653	41437				581	1922	1586	GRP3_40317	GR3M_118976	GR4F_76182	GR4M_28256
group_188510		hypothetical protein	4	4	1	196670	10				620	1718	1443	GRP3_57844	GR3M_130951	GR4F_24898	GR4M_86487
group_188566		hypothetical protein	4	4	1	196653	545				497	722	659	GRP3_87542	GR3M_101752	GR4F_65260	GR4M_27945
group_188584		Monoacylglycerol lipase	4	4	1	196653	51970				632	932	857	GRP3_43277	GR3M_19978	GR4F_54975	GR4M_14527
group_188646		hypothetical protein	4	4	1	196653	16388				191	215	207	GRP3_75135	GR3M_156516	GR4F_82826	GR4M_116179
feoB_44		GTPase Der	4	4	1	196653	103809				2162	2432	2355	GRP3_06501	GR3M_70817	GR4F_11512	GR4M_78698
group_188650		hypothetical protein	4	4	1	196653	44720				212	212	212	GRP3_87776	GR3M_115338	GR4F_102241	GR4M_16170
der_32		GTPase Der	4	4	1	196653	12182				1952	2399	2275	GRP3_47511	GR3M_60926	GR4F_62472	GR4M_52015
feoB_69		Fe(2+) transporter FeoB	4	4	1	196958	20				2021	2228	2176	GRP3_30387	GR3M_124028	GR4F_50239	GR4M_96820
group_188894		hypothetical protein	4	4	1	196653	72658				1379	1394	1386	GRP3_63416	GR3M_47698	GR4F_67647	GR4M_32616
rfuD_4		hypothetical protein	4	4	1	196653	9715				941	941	941	GRP3_51045	GR3M_21154	GR4F_20957	GR4M_51979
group_189029		hypothetical protein	4	4	1	196653	108851				770	806	786	GRP3_73246	GR3M_65402	GR4F_83880	GR4M_117746
punA_9		Purine nucleoside phosphorylase 1	4	4	1	196653	72810				824	824	824	GRP3_55952	GR3M_39226	GR4F_32071	GR4M_30562
dpaA_4		Dipicolinate synthase subunit A	4	4	1	197025	25				380	863	742	GRP3_63993	GR3M_65998	GR4F_62959	GR4M_89440
group_189125		hypothetical protein	4	4	1	196653	66308				209	329	287	GRP3_56579	GR3M_135274	GR4F_63681	GR4M_94218
zipA_10		hypothetical protein	4	4	1	196653	38694				956	1043	981	GRP3_56632	GR3M_79972	GR4F_69308	GR4M_32471
group_189230		hypothetical protein	4	4	1	196653	23821				2651	2732	2673	GRP3_58650	GR3M_48272	GR4F_42567	GR4M_17091
secD_9		Protein translocase subunit SecD	4	4	1	196653	77882				2099	2099	2099	GRP3_60592	GR3M_11216	GR4F_26208	GR4M_52823
group_189329		hypothetical protein	4	4	1	198927	1				1280	1940	1640	GRP3_62994	GR3M_116615	GR4F_105105	GR4M_104478
dnaG_125		DNA primase	4	4	1	196653	22010				485	953	781	GRP3_64104	GR3M_147898	GR4F_74623	GR4M_126570
fliA_62		RNA polymerase sigma factor FliA	4	4	1	196653	83104				323	344	333	GRP3_78446	GR3M_67224	GR4F_91301	GR4M_231648
fliA_111		RNA polymerase sigma factor FliA	4	4	1	196653	49076				278	323	311	GRP3_139736	GR3M_122101	GR4F_64688	GR4M_51332
yheI_2		putative multidrug resistance ABC transporter ATP-binding/permease protein YheI	4	4	1	196653	26997				1766	1766	1766	GRP3_70459	GR3M_111289	GR4F_12808	GR4M_82963
group_189622		hypothetical protein	4	4	1	196653	47759				347	524	391	GRP3_73112	GR3M_212650	GR4F_103250	GR4M_160071
group_189690		hypothetical protein	4	4	1	198739	4				227	227	227	GRP3_100917	GR3M_182682	GR4F_125823	GR4M_190375
group_189705		hypothetical protein	4	4	1	196653	99162				230	1064	853	GRP3_73931	GR3M_179928	GR4F_54825	GR4M_13804
tycB_3		Tyrocidine synthase 2	4	4	1	196653	37633				806	1559	1349	GRP3_77148	GR3M_16052	GR4F_151312	GR4M_58051
group_189838		hypothetical protein	4	4	1	203274	1			Investigate	251	257	252	GRP3_120836	GR3M_257427	GR4F_181665	GR4M_226621
fusA_19		Elongation factor G	4	4	1	196654	374				1781	2117	2033	GRP3_00655	GR3M_38922	GR4F_05511	GR4M_28028
agrA_30		Accessory gene regulator protein A	4	4	1	199284	4				734	734	734	GRP3_93056	GR3M_117716	GR4F_160734	GR4M_136844
fchA_2		Methenyltetrahydrofolate cyclohydrolase	4	4	1	196653	74543				179	626	514	GRP3_106393	GR3M_12979	GR4F_34099	GR4M_17911
fusA_31		Elongation factor G	4	4	1	196653	92097				2030	2108	2088	GRP3_44705	GR3M_124132	GR4F_72868	GR4M_58125
fusA_36		Elongation factor G	4	4	1	196653	116708				1859	2093	2024	GRP3_05681	GR3M_61692	GR4F_05056	GR4M_43448
sulD_10		Bifunctional folate synthesis protein	4	4	1	196653	4784				833	851	845	GRP3_83442	GR3M_50414	GR4F_20084	GR4M_54150
fusA_7		Elongation factor G	4	4	1	196653	13194				2069	2117	2105	GRP3_31545	GR3M_11657	GR4F_90562	GR4M_48115
purH_17		Bifunctional purine biosynthesis protein PurH	4	4	1	197211	17				524	1529	1277	GRP3_67622	GR3M_57724	GR4F_49314	GR4M_45413
trpA_2		Tryptophan synthase alpha chain	4	4	1	196653	105948				770	794	782	GRP3_04941	GR3M_65363	GR4F_00205	GR4M_18926
trpA_3		Tryptophan synthase alpha chain	4	4	1	196653	98630				716	773	758	GRP3_06463	GR3M_82005	GR4F_05308	GR4M_44589
group_190603		hypothetical protein	4	4	1	196653	142951				221	227	222	GRP3_05022	GR3M_140736	GR4F_06635	GR4M_15028
rpmD_1		50S ribosomal protein L30	4	4	1	196653	85330				179	182	180	GRP3_05152	GR3M_117301	GR4F_06766	GR4M_02970
rpmD_23		50S ribosomal protein L30	4	4	1	196653	83184				179	182	180	GRP3_71845	GR3M_152491	GR4F_58132	GR4M_63112
group_190742		Putative peptidyl-prolyl cis-trans isomerase	4	4	1	196974	5				764	851	829	GRP3_33753	GR3M_70277	GR4F_44135	GR4M_54707
group_190787		hypothetical protein	4	4	1	196653	63275				230	236	231	GRP3_34892	GR3M_30905	GR4F_57087	GR4M_26855
crt_4		Short-chain-enoyl-CoA hydratase	4	4	1	196653	51321				776	869	799	GRP3_27540	GR3M_48526	GR4F_35725	GR4M_103228
cpdA_117		3',5'-cyclic adenosine monophosphate phosphodiesterase CpdA	4	4	1	196653	41				905	911	906	GRP3_18815	GR3M_55022	GR4F_100930	GR4M_52628
ypbG_28		hypothetical protein	4	4	1	197285	18				290	986	716	GRP3_46654	GR3M_145838	GR4F_119651	GR4M_133370
dapB_41		hypothetical protein	4	4	1	196653	121790				629	629	629	GRP3_108478	GR3M_162128	GR4F_18142	GR4M_135913
rpoZ_7		DNA-directed RNA polymerase subunit omega	4	4	1	196653	60229				218	218	218	GRP3_24631	GR3M_37337	GR4F_10111	GR4M_85636
rpoZ_11		DNA-directed RNA polymerase subunit omega	4	4	1	196653	45469				197	221	207	GRP3_62772	GR3M_123928	GR4F_62369	GR4M_47082
mepA_139		Multidrug export protein MepA	4	4	1	196653	106606				1352	1385	1376	GRP3_60767	GR3M_167833	GR4F_19938	GR4M_68578
group_191089		putative protein	4	4	1	196653	33991				149	686	447	GRP3_27137	GR3M_15083	GR4F_119410	GR4M_184876
group_191142		hypothetical protein	4	4	1	196653	113691				221	224	221	GRP3_142452	GR3M_265734	GR4F_113929	GR4M_32125
ccpA_32		Catabolite control protein A	4	4	1	196653	40687				1031	1103	1049	GRP3_50167	GR3M_138101	GR4F_51930	GR4M_101015
cheA_2		Chemotaxis protein CheA	4	4	1	196653	130046				2054	2117	2093	GRP3_28540	GR3M_12603	GR4F_41848	GR4M_59290
group_191277		hypothetical protein	4	4	1	196653	124161				152	260	206	GRP3_29145	GR3M_231410	GR4F_147507	GR4M_108803
[truncated: 708,093+ more rows]
